# Supplementary material for: Diet Mediate the Impact of Host Habitat on Gut Microbiome and Influence Clinical Indexes by Modulating Gut Microbes and Serum Metabolites
Source: Adv Sci (Weinh). 2024 Mar 13;11(19):2310068. doi: 10.1002/advs.202310068 (PMC11109649; doi:10.1002/advs.202310068)
Supplement: Supplementary file 2 — Supplemental Tables [file ADVS-11-2310068-s002.xlsx]

## Sheet: Table Legends
Table Legends
Table S1. Characteristics of participants of 15 provinces
This table described the metadata used in the present study. The first column listed the factor name and each row is the metadata of each factor in different province.
Table S2. Geographical information of the sample
The geographical information used in the present study. The first column listed the sample ID and each row is the geographical information of each sample, including community code, city code, province, region and area. The total number of volunteers are: n=3224.
Table S3. The metadata of this cohort
The factor group used in the present study. The first column listed the factor name and first column is the factor group.
Table S4. The results of Adonis, ANOSIM, MRPP, dbRDA methods
This table shows the full results of the Adonis, ANOSIM, MRPP, dbRDA for each tested metadata in significantly associating with gut microbial variations.
Table S5. Mediation results of latitude, food and gut microbiota
To supplement Figure. 3E, this table shows the full results of mediation analyses performing on latitude, food intake and genera were analyzed, with food factors as the intermediary variable in the mediation package (version 4.5.0). The influence of longitude, age and gender was corrected, and p values < 0.05 were considered to show statistical significance. The linear regression relationship of …
Table S6. Characteristics of participants of Hunan and Guizhou province
This table described the metadata used in the present study. The first column listed the factor name and each row is the metadata of each factor in HN and GZ province.
Table S7 Spearman correlation between foods and metabolites
This table describes the associations between foods and serum metabolitesa nalyzed by Spearman correlation analysis with FDR < 0.05.
Table S8. Spearman correlation between genera and metabolites
This table describes the associations between foods and serum metabolites analyzed by Spearman correlation analysis with FDR < 0.05.
Table S9. Mediation results of food, gut microbiota and metabolites
To supplement Figure. 4D, this table shows the full results of mediation analyses performing on food, genera of the gut microbiome and metabolites (p < 0.05), the linear regression relationship of the three was calculated.
Table S10. The correlation among food, gut microbiome, metabolites and host phenotypes
This table shows the full results of 3946 stepwise interaction linkages along the food-microbiome-metabolite-host axis (food-microbiome, microbiome-metabolite and metabolite-host phenotypes) analyzed by Spearman correlation analysis with FDR < 0.05.
Table S11. Mediation results of gut microbiota, metabolites and host physiological parameters
To supplement Figure. 5B, this table shows the full results of mediation analyses performing on gut microbiota, metabolites and host physiological parameters (p < 0.05), the linear regression relationship of the three was calculated.
Table S12. The Pearson correlation between host physiological parameters and age
This table describes the associations between physiological parameters and age analyzed by Pearson correlation (FDR < 0.05).
Table S13. The Pearson correlation between metabolites and age
This table describes the associations between age and serum metabolites analyzed by Pearson correlation (FDR < 0.05).

## Sheet: Table S1
Table S1. Characteristics of participants of 15 provinces
This table described the metadata used in the present study. The first column listed the factor name and each row is the metadata of each factor in different province.
Factor	Heilongjiang(HLJ)	Liaoning(LN)	Beijing(BJ)	Shandong(SD)	Henan(HeN)	Shaanxi(SX)	Jiangsu(JS)	Shanghai(SH)	Zhejiang(ZJ)	Hubei(HB)	Chongqing(CQ)	Hunan(HN)	Guizhou(GZ)	Guangxi(GX)	Yunnan(YN)
Age (year)	51.42(13.24)	51.94(14.55)	49.38(12.7)	51.95(14.17)	51.48(11.2)	50.56(13.86)	52.27(14.79)	50.69(14.01)	51.23(13.28)	52.06(14.64)	51.25(14.28)	51.76(11.1)	50.04(11.53)	50.88(10.71)	50.03(14.32)
Gender (F/M)	Male(47.23%),Female(52.77%)	Male(48.94%),Female(51.06%)	Male(54.78%),Female(45.22%)	Male(52.67%),Female(47.33%)	Male(44.87%),Female(55.13%)	Male(48.57%),Female(51.43%)	Male(50%),Female(50%)	Male(50.71%),Female(49.29%)	Male(49.3%),Female(50.7%)	Male(52.24%),Female(47.76%)	Male(50%),Female(50%)	Male(46.83%),Female(53.17%)	Male(46.2%),Female(53.8%)	Male(49.88%),Female(50.12%)	Male(48.46%),Female(51.54%)
Smoker (yes/no)	Smoker(25.53%)	Smoker(24.82%)	Smoker(30.43%)	Smoker(15.27%)	Smoker(22.05%)	Smoker(32.14%)	Smoker(22.6%)	Smoker(20.71%)	Smoker(21.83%)	Smoker(17.91%)	Smoker(25%)	Smoker(27.57%)	Smoker(23.1%)	Smoker(25.4%)	Smoker(26.15%)
Drinker (yes/no)	Drinker(26.38%)	Drinker(29.08%)	Drinker(33.91%)	Drinker(35.11%)	Drinker(27.95%)	Drinker(27.14%)	Drinker(23.97%)	Drinker(17.86%)	Drinker(35.92%)	Drinker(35.82%)	Drinker(32.43%)	Drinker(23.85%)	Drinker(30.41%)	Drinker(30.02%)	Drinker(41.54%)
Pa (MET·h/w)	129.71(143.14)	155.37(154.57)	114.25(123.52)	129.59(133)	127.45(131)	179.06(163.61)	141.93(133.84)	90.06(71.68)	141.62(109.22)	151.19(174.78)	145.25(194.96)	137.14(147.99)	138.85(128.57)	180.37(158.56)	202.27(229.18)
Stratum(high/low)	high(42.13%)	high(47.52%)	high(66.09%)	high(49.62%)	high(31.79%)	high(50.71%)	high(50%)	high(77.86%)	high(47.18%)	high(49.25%)	high(57.43%)	high(38.95%)	high(32.75%)	high(24.25%)	high(41.54%)
Education(high/low)	high(37.45%)	high(42.55%)	high(72.17%)	high(45.04%)	high(23.59%)	high(32.86%)	high(35.62%)	high(67.14%)	high(38.73%)	high(35.82%)	high(31.76%)	high(35.23%)	high(25.15%)	high(23.09%)	high(37.69%)
Area	North	North	North	North	North	North	South	South	South	South	South	South	South	South	South
Region	Northeast China	Northeast China	North China	East China	Central China	Northwest China	East China	East China	East China	Central China	Southwest China	Central China	Southwest China	South China	Southwest China
Province	Heilongjiang	Liaoning	Beijing	Shandong	Henan	Shaanxi	Jiangsu	Shanghai	zhejiang	Hubei	Chongqing	Hunan	Guizhou	Guangxi	Yunnan
Urban(yes/no)	Urban(41.7%)	Urban(47.52%)	Urban(63.48%)	Urban(49.62%)	Urban(31.54%)	Urban(50%)	Urban(50%)	Urban(77.86%)	Urban(47.18%)	Urban(48.51%)	Urban(57.43%)	Urban(38.51%)	Urban(32.46%)	Urban(24.25%)	Urban(41.54%)
Num_city/county	6	6	6	5	6	6	6	6	6	6	6	6	6	6	6
Num_community	24	24	16	17	23	24	24	21	24	22	23	24	23	24	17
Rice (g/d)	209.6(130.78)	232.73(141.87)	120.88(80.91)	46.92(65.12)	134.57(196.02)	137.13(118.8)	204.84(104.37)	195.78(116.27)	250.87(157.34)	217.12(109.54)	239.63(124.33)	259.81(133.67)	332.24(136.58)	329.93(147.26)	415.35(226.88)
Wheat (g/d)	179.63(122.67)	96.27(99.43)	163.82(129.34)	283.75(128.86)	332.32(166.7)	241.14(147.21)	125.36(130.04)	69.33(57.28)	64.92(68.85)	125.6(106.71)	82.73(59.7)	65.82(55.17)	85.91(64.82)	30.03(48.21)	64.46(72.46)
Other cereals (g/d)	29.04(54.4)	31.67(58.73)	44.14(53.11)	72.23(93.55)	59.98(123.28)	38.99(61.18)	27.43(36.02)	14.84(39.65)	17.82(57.16)	15.55(31.68)	8.39(22.99)	7.38(15.7)	14.84(27.33)	20.69(57.35)	12.7(22.43)
Tuber (g/d)	79.69(66.73)	57.72(75.77)	33.75(64.51)	31.57(47.77)	30.65(53.92)	42.52(43.45)	15.94(25.13)	20.78(37.54)	18.66(33)	34.21(47.02)	27.28(39.8)	18.4(34.57)	38.61(51.32)	8.54(27.65)	48.79(65.06)
Dry legume (g/d)	0(0)	0.24(1.82)	0.72(6.8)	3.47(20.89)	0.39(2.16)	0.1(1.12)	1.37(7.01)	0.34(2.44)	6.37(19.84)	0.41(3.77)	0.51(3.9)	2.5(10.98)	3.49(11.56)	1.92(9.57)	0.86(6.5)
Legume products (g/d)	12.55(20.31)	20.95(39.46)	6.87(15.12)	8.7(15.53)	8.87(21.42)	7.82(9.55)	13.29(18.57)	10.39(12.82)	9.14(12.75)	17.52(25.97)	6.22(10.4)	9.83(13.37)	15.33(18.75)	7.9(16.11)	7.2(10.45)
Pickled vegetables (g/d)	2.48(8.48)	5.36(15.13)	1.71(7.2)	1.23(6.2)	4.46(17.71)	2.27(7.91)	6.91(14.73)	4.77(12.57)	7.39(16.19)	2.61(9.13)	2.04(8.17)	6.02(16.97)	0.99(4.84)	7.93(19.59)	1.76(6.36)
Fruit (g/d)	36.57(75.51)	77.72(100.58)	42.87(58.59)	36.66(71.74)	21.32(53.17)	39.13(64.75)	38.97(62.47)	66.96(83.09)	38.91(69.01)	41.33(65.89)	27.29(54.46)	52.72(73.37)	25.58(45.96)	42.47(76.64)	53.95(93.52)
Nuts (g/d)	1.63(7.72)	5.31(12.64)	4.79(12.8)	5.95(11.4)	2.07(8.09)	8.33(20.15)	4.72(10.82)	3.61(11.23)	5.64(14.11)	6.82(13.95)	2.34(9.26)	4.91(12.42)	1.94(7.4)	2.54(9.21)	4.69(15.89)
Pork (g/d)	42.04(61.68)	40.91(48.29)	38.58(43.94)	53.79(57.13)	27.79(46.03)	29.07(45.37)	70.71(70.95)	84.09(63.26)	71.82(54.78)	58.49(54.43)	85.98(64)	108.52(76.47)	107.86(77.77)	110.68(70.34)	112.76(80.22)
Other livestock meat (g/d)	12.79(35.19)	7.37(21.12)	21.45(42.17)	8.38(27.25)	4.78(19.48)	1.34(7.39)	9.83(28.38)	14.31(30.14)	10.23(21.71)	7.59(22.73)	5.06(16.21)	12.08(24.05)	19.55(41.91)	10.41(29.39)	17.23(30.22)
Organ meat (g/d)	0.42(4.71)	1.53(10.39)	2.21(19.43)	0.58(4.6)	0.82(5.68)	1.31(8.19)	3.17(12.08)	3.25(11.26)	4.24(11.22)	2.42(10.39)	3.24(14.09)	5.03(14.49)	0.62(4.1)	4.06(14.55)	8.39(22.9)
Poultry (g/d)	11.61(33.09)	9.35(26.18)	13.75(27.71)	13.99(29.55)	11.68(35.52)	3.92(16.48)	19.03(35.04)	26.66(41.71)	17.34(32.69)	10.72(29.76)	14.28(26.37)	16.33(31.14)	19.76(46.53)	44.45(50.8)	33.26(58.04)
Milk (g/d)	12.24(51.73)	30.44(73.16)	67.23(90.32)	15.93(46.37)	14.77(117.68)	39.36(74.7)	20.28(51.72)	64.42(91.98)	22.73(49.46)	7.98(36.94)	26.7(65.05)	11.58(41.88)	8.82(41.01)	4.76(24.03)	20.88(60.79)
Egg (g/d)	34.35(33.93)	42.04(46.37)	33.48(27.81)	56.67(51.53)	27.4(32.43)	21.56(28.99)	33.81(31.41)	34.88(33.13)	22.73(23.13)	26.04(26.8)	20.41(21.14)	22(20.69)	17.56(22.95)	19.43(27.09)	20.61(26.86)
Aquatic (g/d)	23.83(46.56)	37.35(55.27)	12.19(30.33)	22.5(35.13)	6.08(22.58)	3.86(13.75)	57.34(66.74)	65.86(59.85)	52.15(55.98)	39.08(60.18)	20.96(41.56)	47.14(55.17)	3.62(16.44)	27.79(41.48)	19.08(40.7)
Vegetable oil (g/d)	45.77(36.17)	29.49(20.13)	30.51(37.92)	38.64(29.16)	36.87(32.03)	42.75(36.18)	36.19(28.17)	27.05(18.62)	35.77(24.62)	54.77(48.97)	37.6(37.08)	33.76(34.97)	26.05(25.36)	34.58(22.86)	36.64(45.01)
Animal oil (g/d)	0(0)	1.23(5.26)	0(0)	0(0)	0.49(3.33)	0(0)	0.22(2.29)	0(0)	1.61(5.51)	0.18(1.11)	6.25(20.32)	14.78(26.21)	12.6(18.37)	0.47(5.45)	7.13(15.98)
Cake (g/d)	20.37(41.28)	11.03(27.36)	29.76(63.79)	33.55(71.45)	14.4(37.25)	14.8(35.2)	14.32(28.72)	24.63(45.59)	28.37(93.11)	19.72(38.93)	5.04(17.8)	3.62(16.33)	2.15(12.09)	0.26(2.85)	4.5(12.41)
Fas food (g/d)	38.92(73.77)	26.01(43.31)	73.71(71.24)	58.62(83.69)	32.11(73.06)	36.72(57.97)	37.07(54.34)	67.53(69.8)	32.47(49.37)	19.19(37.03)	29.51(56.88)	22.44(42.28)	13.28(31.92)	10.33(30.13)	18.21(35.26)
Beverage (g/d)	1.2(16.57)	3.27(31.84)	32.87(140.42)	5.33(21.91)	0.92(7.95)	4.83(31.92)	1.18(7.75)	8.17(32.64)	0.8(6.81)	5.4(31.4)	1.69(15.28)	2.04(11.68)	2.93(16.13)	2.65(19.4)	6.82(37.71)
Alcohol (g/d)	0.18(2.75)	2.98(11.97)	0.48(3.99)	1.47(9.55)	0.67(5.47)	0.12(1.42)	5.67(21.4)	0.82(4.02)	4.31(12.27)	2.75(13.62)	1.4(7.68)	1.51(7.57)	0.17(1.14)	1.93(6.46)	1.61(8.55)
Sugar (g/d)	2.4(7.87)	1.01(3.86)	4.98(12.52)	0.19(1.05)	0.59(2.5)	0.28(1.15)	4.26(8.42)	5.71(9.74)	4.36(10.24)	0.41(2.45)	1.19(4.07)	0.78(4.06)	0.18(1.66)	1.73(4.77)	1.66(7.3)
Starches (g/d)	7.56(16.81)	4.61(11.29)	3.55(14.44)	3.81(11.22)	5.67(17.18)	3.65(13.05)	4.53(13.15)	1.04(3.52)	4.26(11.28)	2.64(10.61)	2.89(12.15)	4.41(17.44)	6.62(21.71)	2.41(20.05)	8.04(27.85)
Salt (g/d)	9.61(13.51)	8.16(8.71)	8.36(10.76)	8.16(5.39)	9.7(9.69)	9.03(7.1)	7.82(6.67)	6.79(7.47)	9.33(7.98)	11.09(13.19)	7.1(6.09)	10.43(18.95)	6.53(4.46)	9.72(40.36)	9.25(10.41)
Sauce (g/d)	25.86(125.94)	12.61(14.09)	17.81(28.01)	11.33(10.29)	4.48(13.31)	4.24(7.08)	8.66(8.47)	12.21(32.12)	10.97(14.74)	6.34(15.37)	7.88(11.54)	6.63(17.87)	5.5(6.05)	13.03(12.5)	7.6(18.94)
Soy sauce (g/d)	3.21(10.82)	2.7(7.16)	1.9(7.12)	2.24(5.46)	1.4(7.97)	1.74(7.66)	0.27(1.57)	1.65(6.45)	0.64(3)	1.53(4.81)	2.56(5.3)	0.96(3.43)	1.14(6.28)	0.61(2.97)	2.34(7.49)
Other food (g/d)	17.99(26.84)	21.98(34.03)	26.85(27.47)	20.52(36.88)	10.99(19.46)	27.43(27.56)	19.86(30.43)	21.98(34.97)	26.38(32.45)	17.33(24.76)	13.47(23.27)	15.95(30.06)	21.38(30.74)	7.28(15.51)	21.97(33.5)
Legume (g/d)	12.55(20.31)	21.19(39.56)	7.59(16.28)	12.17(25.96)	9.26(21.64)	7.92(9.7)	14.65(20.11)	10.74(13)	15.51(24.56)	17.93(26)	6.72(10.83)	12.33(17.32)	18.82(21.49)	9.82(18.29)	8.06(12.45)
Vegetables (g/d)	235.99(156.46)	265.16(119.82)	188.73(154.04)	255.94(146.2)	222.68(128.53)	191.77(110.06)	274.35(132.47)	234.96(120.39)	284.08(143.74)	326.69(156.36)	272.2(151.03)	373.44(158.95)	313.01(153.75)	327.1(134.45)	320.43(173.67)
Energy (kcal/d)	2042.45(788.73)	1764.26(621.14)	1944.77(706.18)	2238.4(690.58)	2237.53(788.77)	1947.91(702.45)	2050.11(707.23)	2009.34(664.88)	1915.29(607.5)	2067.64(743.84)	1829.31(629.49)	2083.79(738.12)	1967.12(651.78)	2212.83(718.55)	2381.08(972.7)
Protein (g/d)	64.39(29.62)	64.43(29.78)	63.88(24.22)	75.21(27.86)	64.79(24.7)	54.17(19.55)	74.83(28.66)	76.98(28.28)	66.71(25.27)	64.97(26.8)	55.33(19.21)	69.98(27.69)	64.78(24.82)	72.79(25.03)	72.25(32.02)
Fat (g/d)	80.87(46.21)	66.15(32.35)	74.5(43.9)	85.79(42.48)	65.25(39.26)	69.69(42.09)	82.17(45.27)	82.58(33.96)	79.58(35.48)	92.64(57.87)	85.88(45.73)	97.87(49.4)	87.3(42.38)	87.98(36.69)	99.01(58.37)
Fibre (g/d)	11.45(6.2)	12.56(8.28)	12.03(6.58)	15.58(9.53)	12.09(6.32)	13.19(11.8)	11.85(5.6)	11.47(6.12)	12.51(7.22)	12.43(6.82)	9.82(8.42)	14.84(11.56)	13.86(8.84)	11.09(6.11)	15.19(11.73)
Carbohydrate (g/d)	263.24(115.48)	222.11(84.25)	253.33(103.12)	288.03(115.67)	346.15(164.98)	275.5(109.46)	242.78(85.7)	237.03(94.52)	225.34(93.4)	238.23(73.89)	205.85(76.96)	227.49(94.32)	229.73(87.94)	278.84(119.65)	296.93(144.41)
Ash (g/d)	25.37(27.83)	23.02(14.1)	22.5(16.47)	21.52(9.84)	21.62(14.02)	19.53(9.69)	25.19(14.29)	22.51(13.82)	24.3(12.21)	27.32(21.59)	21.58(15.72)	33.75(27.38)	17.26(7.48)	27.12(42.94)	26.17(24.42)
Carotene (μg/d)	1054.19(1360.47)	1240.91(1671.39)	1385.81(1587.31)	1481.62(1384.79)	1216.79(1701.5)	1476.86(1985.01)	2333.57(5653.73)	2470.96(4269.9)	1226.68(1226.08)	1993.27(2169.23)	2253.54(2319.25)	2607.11(2558.05)	2757.97(2139.93)	6695.43(10725.39)	1993.68(1752.25)
vitamin A (μgRAE/d)	105.31(225.5)	150.75(435.06)	99.02(69.06)	151.17(211.08)	77.06(114.13)	135.89(427.61)	213.31(526.17)	180.32(292.27)	178.05(381.52)	125.47(245.8)	160.64(446.68)	134.98(269.76)	98.16(152.03)	129.14(287.27)	301.58(1235.64)
Rentinol (μg/d)	281.01(323.66)	357.57(532.58)	329.99(283.25)	398.1(319.09)	279.86(305.81)	382.04(554.24)	602.24(1067.15)	592.15(768.97)	382.5(438.44)	457.68(425.85)	536.23(576.53)	569.5(503.42)	557.82(387.8)	1245.05(1900.72)	633.86(1235.21)
Thiamin (mg/d)	0.79(0.41)	0.81(0.44)	0.79(0.33)	0.98(0.45)	0.97(0.47)	0.84(0.36)	0.83(0.38)	0.92(0.39)	0.78(0.35)	0.83(0.32)	0.76(0.29)	0.94(0.44)	0.88(0.38)	0.95(0.38)	0.96(0.46)
Riboflav (mg/d)	0.76(0.39)	0.97(0.68)	0.82(0.33)	0.92(0.37)	0.7(0.29)	0.71(0.37)	0.86(0.39)	0.91(0.37)	0.74(0.29)	0.74(0.29)	0.72(0.33)	0.83(0.37)	0.77(0.29)	0.87(0.33)	0.92(0.44)
Niacin (mg/d)	14.6(7.16)	14.79(6.9)	13.59(6.58)	13.31(6.52)	12.1(5.97)	11.37(5.77)	15.04(6.04)	16.57(6.65)	15.15(5.84)	14.94(6.24)	13.87(5.08)	16.96(6.75)	17.62(6.65)	18.39(6.46)	20.8(10.3)
Vitamin C (mg/d)	72.69(42.44)	83.67(56.32)	65.14(51.78)	88.11(65.73)	63.93(46.07)	73.35(153.87)	67.78(47.41)	93.2(235.95)	58.32(41.22)	103.66(174.44)	125.02(281.53)	133.7(308.58)	93.19(62.61)	96.76(58.33)	85.9(54.41)
Vitamin E (mg/d)	54.36(35.51)	36.63(20.9)	32.36(32.47)	35.07(20.38)	35.01(28.19)	37.26(25.74)	35.72(23.12)	28.79(17.34)	25.86(17.26)	36.24(32.48)	29.23(22)	30.64(25.46)	25.52(17.16)	25.53(13.69)	32.86(28.42)
Potassium (mg/d)	1777.96(1058.35)	1703.94(715.07)	1606.45(675.47)	1827.36(762.96)	1503.6(665.11)	1486.87(638.48)	1658.17(623.53)	1784.36(738.45)	1557.92(577.38)	1620.24(653.39)	1410.28(566.08)	1805.35(776.9)	1616.37(872.07)	1723.25(638.67)	1765.48(821.46)
Sodium (mg/d)	6404.72(8959.61)	5153.34(4112.17)	5487.52(5408.28)	5074.76(2606.58)	5207.16(4206.27)	4691.91(3035.87)	4763.23(3010.34)	5029.55(4661.86)	5681.19(3633.94)	5496.74(5610.33)	4128.27(2615.99)	5613.9(7661.26)	3586.92(2078.9)	5364.23(15935.9)	4963.66(5023.12)
Calcium (mg/d)	361.3(179.11)	428.79(222.49)	400.36(246.7)	371.94(160.8)	343.96(310.78)	315.06(126.36)	378.9(183.48)	457.82(230.57)	407.86(226.71)	376.02(176.9)	318.25(185.28)	401.04(213.13)	376.64(258.15)	367.18(178.14)	340.44(179.15)
Magnesium (mg/d)	287.27(173.16)	293.48(136.54)	278.94(124.96)	319.88(133.78)	302.63(141.3)	278.74(111.72)	281.88(107.88)	276.93(103.98)	268.7(123.01)	274.21(98.69)	221.14(87.46)	271.11(107.04)	257.12(109.57)	286.77(114.34)	278.05(118.21)
Iron (mg/d)	22(13.12)	22.18(17.72)	22.04(11.73)	23.99(10.51)	22.74(11.21)	21.94(12.52)	22.39(9.49)	21.34(11.21)	21.81(12.08)	24.42(17.3)	19.61(9.25)	22.95(12.48)	22.76(10.25)	22.69(9.12)	25.6(10.77)
Manganese (mg/d)	5.44(2.69)	5.17(2.49)	4.92(2.54)	5.99(3.61)	6.06(2.68)	6.02(2.95)	5.11(1.8)	4.99(3.47)	5.26(2.34)	6.05(5.98)	4.53(1.67)	5.75(3.47)	5.26(2.42)	5.99(2.35)	5.93(3.22)
Zinc (mg/d)	10.47(5.05)	10.52(4.39)	9.73(3.92)	10.55(4.06)	9.99(4.1)	9.22(3.63)	10.6(3.62)	11.18(4.31)	10.75(3.77)	10.4(4.04)	9.08(2.97)	11.39(4.61)	11.77(4.54)	11.83(3.89)	12.64(5.11)
Copper (mg/d)	1.74(0.85)	1.78(0.93)	1.79(1.07)	1.94(0.96)	1.79(0.9)	1.66(0.75)	1.82(0.9)	1.86(1.02)	1.79(0.9)	1.82(0.85)	1.35(0.59)	1.66(0.85)	1.58(0.78)	1.81(0.74)	1.69(0.94)
Phosphorus (mg/d)	937.69(399.81)	928.61(345.81)	939.54(339.36)	1099.2(399.36)	983.59(380.19)	889.03(325.01)	1004.48(367.99)	1029.41(344.55)	911.82(321.35)	916.67(314.16)	802.85(256.15)	951.37(342.42)	952.03(347)	954.47(296.35)	1034.64(424.51)
Selenium (㎍/d)	44.58(21.8)	46.69(32.54)	44.07(18.56)	60.86(25.58)	49.18(20.47)	45.11(45.98)	58.4(30.99)	56.56(28.74)	48.26(27.36)	45.36(24.69)	41.58(40.58)	48.25(27.08)	41.8(25.42)	44.04(20.17)	50.94(35.84)
Cholesterol (mg/d)	250.26(216.59)	291.85(267.81)	221.27(151.65)	346.48(313.77)	173.09(183.3)	138.81(178.61)	306.96(222.39)	343.08(229.42)	259.13(173.16)	247.23(184.48)	214.14(134.78)	290.57(168.43)	259.42(165.7)	282.33(210.08)	295.22(220.98)
Energy from protein (%)	12.63(3.33)	14.41(3.34)	13.48(3.18)	13.44(2.87)	11.72(2.59)	11.34(2.19)	14.71(3.44)	15.44(3.17)	14.04(3.53)	12.73(3.27)	12.39(2.94)	13.64(3.01)	13.35(3.51)	13.4(3.16)	12.54(3.69)
Energy from fat (%)	35.24(11.22)	33.42(9.85)	33.78(11.14)	34.54(12.56)	27.35(12.22)	31.63(11.87)	35.08(11.64)	36.8(8.5)	37.35(10.94)	38.43(12.54)	40.89(11.81)	41.54(11.16)	39.22(11.04)	36.13(10.75)	37.13(12.27)
Energy from carbohydrate (%)	51.89(10.17)	51.21(10.96)	52.51(10.58)	51.47(12.27)	60.67(12.46)	56.91(11.52)	48.84(12.8)	47.29(9.18)	47.24(11.05)	48.03(11.21)	46.13(11.8)	44.25(11.07)	47.26(10.52)	49.81(11.44)	49.71(12.83)
Hemoglobin (g/L)	140.24(27.94)	146.06(27.31)	140.17(16.21)	147.94(16.97)	141.46(18.59)	139.87(17.82)	145.62(28.55)	143.6(20.53)	141.18(14.96)	138.65(18.73)	141.05(17)	138.78(20.69)	141.92(18.29)	140(19.68)	150.18(24.29)
Insulin (μU/mL)	7.73(6.05)	7.24(6.02)	7.54(5.67)	7.59(6.38)	5.96(3.71)	7.25(5.28)	7.51(4.95)	8.99(10.66)	6.69(4.19)	7.83(7.77)	7.37(5.24)	8.6(9.38)	10.55(12.9)	7.19(6.35)	6.72(3.8)
Alanine Transaminase (U/L)	11.81(7.23)	14.03(9.64)	12.67(8.4)	15.82(14.9)	12.51(9.99)	14.29(10.9)	13.2(6.83)	11.88(8.31)	14.87(9.73)	13.52(7.5)	13.88(9.56)	17.07(27.42)	13.93(12.08)	12.03(11.76)	13.9(7.68)
Aspartate Aminotransferase (U/L)	16.05(5.14)	17.89(6.3)	14.93(5.97)	18.03(8.65)	16.58(12.59)	18.86(10.83)	16.29(6.14)	15.08(7.29)	17.97(7.8)	16.35(4.69)	18.3(8.86)	20.9(19.78)	19.69(17.79)	18.15(15.28)	18.91(5.85)
Bilirubin Total (μmol/L)	7.67(3.39)	9.97(3.82)	8.72(4.01)	9.67(4.09)	9.01(4.25)	10.89(4.83)	9.35(4.07)	8.92(4.42)	9.4(3.74)	8.9(3.82)	8.8(3.2)	8.97(4.54)	9.04(4.1)	8.23(4.18)	9.18(5.14)
Bilirubin Direct (μmol/L)	1.69(1.11)	2.64(1.21)	1.93(1.25)	2.25(1.32)	2.02(1.29)	3.23(1.55)	2.75(1.42)	2.34(1.41)	2.76(1.23)	2.78(1.37)	2.39(1.08)	2.63(1.71)	2.18(1.3)	2.35(1.37)	2.82(1.6)
β glutamyl transpeptidase (U/L)	33.94(29.12)	32.37(28.7)	28.27(24.94)	30.44(26.69)	32.97(49.39)	30.4(31.72)	33.77(27.91)	35.49(34.05)	34.94(35.66)	29.91(26.47)	37.36(37.43)	41.01(63.48)	39.88(55.02)	33.26(26.61)	45.56(41.21)
Blood Glucose (mmol/L)	5.61(1.44)	5.09(1.36)	5.83(1.62)	5.94(1.76)	5.38(1.21)	5.81(1.89)	5.38(1.33)	5.44(1.78)	5.23(0.98)	5.72(1.68)	5.38(1.27)	5.6(1.43)	5.31(2.04)	5.81(1.53)	5.58(1.68)
Urea (mmol/L)	5.64(1.61)	6.03(1.58)	4.9(1.33)	5.46(1.3)	5.22(1.41)	5.23(1.47)	5.9(2.24)	5.66(1.54)	5.43(1.44)	5.75(1.69)	5.93(2.04)	5.54(1.46)	5.67(1.6)	5.45(1.54)	5.75(1.49)
Creatinine (μmol/L)	83.77(15.96)	80.4(14.12)	80.31(13.78)	81.03(14.03)	81.96(12.97)	86.29(14.78)	87(39.9)	90.72(15.26)	86.68(15.48)	88.22(15.21)	87.88(30.12)	87.48(16.35)	92.31(20.15)	96.2(17.67)	89.5(14.38)
Uric acid (μmol/L)	299.12(76.73)	306.7(101.91)	316.65(70.7)	318.33(79.66)	295.72(72.36)	278.14(76.04)	278.54(80.19)	334.14(91.96)	301.32(84.61)	295.68(82.59)	289.71(100.34)	274.99(76.62)	268.12(91.39)	308.64(85.81)	306.18(90.37)
Serum Calcium (mmol/L)	2.46(0.13)	2.42(0.11)	2.46(0.1)	2.47(0.09)	2.43(0.1)	2.53(0.12)	2.36(0.12)	2.48(0.18)	2.4(0.11)	2.41(0.13)	2.36(0.15)	2.39(0.14)	2.37(0.15)	2.49(0.13)	2.53(0.11)
Inorganic phosphate (mmol/L)	1.24(0.18)	1.2(0.17)	1.22(0.15)	1.27(0.16)	1.27(0.17)	1.19(0.15)	1.19(0.17)	1.28(0.21)	1.14(0.15)	1.17(0.18)	1.14(0.18)	1.15(0.19)	1.13(0.18)	1.26(0.24)	1.21(0.17)
Total cholesterol (mmol/L)	4.73(0.98)	5.08(1.09)	4.78(0.86)	4.97(1.05)	4.78(0.99)	4.68(0.9)	4.84(0.86)	5.07(1.02)	4.99(0.93)	4.84(0.99)	4.89(0.96)	5.08(1)	4.89(0.92)	5.41(1.09)	5.18(1.05)
Triglyceride (mmol/L)	1.53(1.28)	1.67(1.48)	1.3(0.72)	1.37(1.28)	1.31(0.76)	1.8(1.3)	1.54(1.04)	1.47(1.06)	1.68(0.99)	1.49(0.92)	1.63(1.12)	1.76(1.2)	1.91(1.86)	1.45(0.93)	1.67(1.04)
High-density lipoprotein cholesterol (mmol/L)	1.28(0.31)	1.26(0.36)	1.35(0.35)	1.34(0.33)	1.31(0.34)	1.23(0.3)	1.14(0.33)	1.27(0.32)	1.23(0.27)	1.18(0.32)	1.25(0.36)	1.23(0.32)	1.23(0.34)	1.32(0.34)	1.33(0.37)
Low-density lipoprotein cholesterol (mmol/L)	3.05(0.93)	3.17(0.95)	3.2(0.8)	3.32(0.97)	3.08(0.87)	2.88(0.79)	3.02(0.78)	3.32(0.93)	3.2(0.83)	3.05(0.94)	3.09(0.86)	3.27(0.88)	3.11(0.85)	3.55(0.99)	3.28(0.95)
Apolipoprotein A-1 (g/L)	1.67(0.28)	1.44(0.32)	1.51(0.28)	1.53(0.3)	1.63(0.35)	1.54(0.31)	1.52(0.31)	1.54(0.31)	1.58(0.27)	1.5(0.3)	1.64(0.36)	1.64(0.34)	1.53(0.29)	1.55(0.31)	1.73(0.37)
Apolipoprotein B (g/L)	0.92(0.26)	0.99(0.28)	0.93(0.23)	0.95(0.26)	0.95(0.25)	0.86(0.35)	0.94(0.22)	1.03(0.27)	0.92(0.23)	0.98(0.26)	0.88(0.23)	0.95(0.23)	0.92(0.24)	1.1(0.28)	0.94(0.25)
Lipoprotein(a) (mg/L)	105.33(123.01)	151.37(169.99)	127.01(177.38)	116.24(149.01)	108.73(118.94)	163.47(221.54)	149.42(187.5)	152.26(191.5)	117.34(138.87)	131.61(159.09)	150.53(175.5)	147.72(192.97)	173.86(246.96)	192.73(246.29)	125.7(150.61)
Creatine Kinase (U/L)	105.92(113.71)	102.66(64.28)	90.07(38.88)	102.47(70.47)	99.99(70.97)	91.75(46.57)	99.87(60.25)	94.66(56.78)	92.58(63.42)	106.59(113.98)	103.78(149.06)	107.29(62.36)	106.64(62.95)	126.3(70.28)	108.37(95.72)
Lactate dehydrogenase (U/L)	145.33(44.15)	158.28(33.54)	141.95(31.62)	141.92(29.63)	146.76(34.07)	147.34(30.84)	141.79(30.56)	129.84(31.67)	142.94(34.53)	149.56(33.72)	138.37(34.21)	142.05(42.92)	151.77(33.1)	163.06(38.49)	130.46(33.24)
Serum Iron (mmol/L)	19.6(7.69)	19.54(7.99)	19.26(8.16)	19.92(7.78)	20.12(7.66)	23.48(8.17)	18.14(6.66)	20.43(7.24)	21.79(6.5)	20.3(7.7)	20.09(7.36)	18.45(7.58)	18.75(8.03)	16.98(7.69)	22.77(8.1)
Serum magnesium (mmol/L)	0.97(0.11)	0.89(0.08)	0.89(0.07)	0.91(0.1)	0.9(0.07)	0.94(0.12)	0.88(0.07)	0.96(0.1)	0.93(0.07)	0.88(0.07)	0.88(0.08)	0.89(0.1)	0.91(0.14)	0.93(0.07)	0.96(0.08)
Soluble Transferrin receptor (mg/L)	3.03(1.48)	3.23(1.7)	3.11(1.6)	3.48(1.7)	3.53(2.26)	3.21(1.91)	3.06(1.38)	3.12(1.6)	2.86(1.85)	3.03(1.3)	2.56(1.17)	2.73(1.18)	3.24(1.3)	4.06(2.12)	3.24(2.22)
High-sensitivity CRP (mg/L)	2.07(2.99)	1.71(4.26)	1.92(2.94)	1.81(3.85)	1.71(3.69)	1.66(4.45)	1.73(4.01)	2.39(3.71)	1.6(3.18)	1.61(2.79)	2.14(4.69)	1.95(3.8)	1.85(3.21)	2.15(4.26)	1.51(3.26)
Systolic blood pressure (mmHg)	131.44(19.19)	129.08(17.38)	125.76(15.75)	136.84(18.61)	132.85(20.32)	124.14(20.81)	129.86(16.62)	126.89(17.37)	124.06(13.75)	126.62(18.33)	126.69(17.74)	125.47(18.22)	121.72(16.78)	130.06(18.76)	123.62(17.63)
Diastolic blood pressure (mmHg)	83.16(10.68)	84.11(10.75)	80.3(8.69)	83.7(10.06)	84.77(12.27)	79.04(12.86)	83.08(10.23)	81.69(9.75)	78.25(8.68)	80.55(10.58)	80.65(11.35)	80.37(10.92)	79.22(9.77)	80.97(10.37)	80.05(9.95)
Height (CM)	164.05(8.45)	163.28(8.47)	165.91(7.58)	164.89(8.45)	162.03(8.04)	162.07(8.03)	164.06(8.92)	164.68(8)	161.87(8.17)	161.21(12.36)	158.48(8.69)	159.59(7.93)	157.44(8.55)	158.73(8.26)	160.09(8.5)
Weight (KG)	68.4(13.31)	67.78(13.24)	69.73(12.18)	68.49(13.01)	65.63(11.54)	62.79(10.17)	66.36(11.42)	65.47(11.49)	62.1(10.13)	62.85(11.36)	59.61(10.66)	61.29(10.31)	60.09(10.39)	58.37(10.4)	60.28(10.55)
Upper arm cricumference (CM)	28.24(4.44)	29.41(4.56)	28.87(4.86)	27.89(4.37)	27.76(4.57)	27.25(5.63)	28.51(3.45)	28.51(3.35)	27(3.32)	27.89(3.5)	28.35(4.63)	27.2(3.15)	26.58(3.6)	26.44(3.17)	28.09(5.33)
Triceps skin fold (MM)	14.6(7.7)	23.43(13.1)	20.34(9.16)	16.63(7.42)	16.7(7.59)	1.58(5.48)	19.42(8.1)	20.57(8.07)	0(0)	14.73(6.92)	19.09(11.98)	14.92(8.59)	13.72(5.51)	14.34(7.78)	0(0)
Hip cricumference (CM)	98.46(8.01)	98.44(8.42)	98.56(9.16)	96.27(12.72)	96.31(13.16)	94.27(7.98)	96.11(10.77)	94(10.04)	93.78(7.1)	95.2(6.82)	93.82(8.88)	93.48(10.45)	94.31(7.2)	91.51(7.81)	93.67(7.33)
Waist cricumference (CM)	87.53(14.7)	86.13(10.29)	85.68(16)	86.15(16.29)	85.44(15.08)	84.49(8.88)	86.19(13.06)	83.45(14.55)	81.81(8.92)	85.93(10.3)	82.26(13.12)	82.41(12.66)	82.69(10.49)	80.27(10.71)	83.42(9.46)
Body fat (%)	29.81(8.66)	28.71(8.73)	29.88(7.89)	29.51(8.83)	29.65(9.17)	28.3(9.02)	29.6(9.76)	28.21(8.29)	28.07(8.53)	27.98(8.72)	28.68(8.81)	28.51(8.6)	29.59(8.47)	25.79(8.44)	27.56(8.73)
Muscle weight (KG)	43.89(10.51)	44.8(9.4)	45.33(9.35)	45.42(9.94)	43.28(8.35)	42.18(8.56)	43.4(9.2)	44.1(8.7)	42.15(8.01)	42.55(9.18)	40.06(8.05)	41.08(8.23)	39.67(7.79)	40.73(8.3)	41(7.86)
Body Mass Index	25.36(3.76)	25(3.79)	25.45(3.89)	24.91(3.77)	24.79(3.83)	23.85(3.17)	24.95(4.83)	24.09(3.27)	23.61(3.05)	23.87(3.99)	23.73(3.38)	24.03(3.3)	24.2(3.43)	23.09(3.19)	23.34(3.62)
Hemoglubin A1c (%)	5.73(0.88)	5.7(0.76)	5.89(1.11)	5.8(1)	5.73(0.85)	5.78(1.22)	5.67(0.91)	5.8(1.23)	5.61(0.62)	5.7(0.89)	5.74(0.91)	5.71(0.86)	5.85(1.18)	5.65(1.02)	5.87(1.15)

## Sheet: Table S2
Table S2. Geographical information of the sample
The geographical information used in the present study. The first column listed the sample ID and each row is the geographical information of each sample, including community code, city code, province, region and area. The total number of volunteers are: n=3224.
ID	Community	City	Province	Region	Area
A1001	211101	2111	LN	Northeast China	northern
A1003	211101	2111	LN	Northeast China	northern
A1004	211101	2111	LN	Northeast China	northern
A1007	211101	2111	LN	Northeast China	northern
A1008	211101	2111	LN	Northeast China	northern
A1012	211101	2111	LN	Northeast China	northern
A1013	211101	2111	LN	Northeast China	northern
A1021	211101	2111	LN	Northeast China	northern
A1022	211101	2111	LN	Northeast China	northern
A1025	211101	2111	LN	Northeast China	northern
A1056	211106	2111	LN	Northeast China	northern
A1060	211106	2111	LN	Northeast China	northern
A1067	211106	2111	LN	Northeast China	northern
A1069	211106	2111	LN	Northeast China	northern
A1070	211106	2111	LN	Northeast China	northern
A1072	211106	2111	LN	Northeast China	northern
A1073	211106	2111	LN	Northeast China	northern
A1079	211106	2111	LN	Northeast China	northern
A1085	211106	2111	LN	Northeast China	northern
A1094	211106	2111	LN	Northeast China	northern
A1105	211106	2111	LN	Northeast China	northern
A1112	211104	2111	LN	Northeast China	northern
A1115	211104	2111	LN	Northeast China	northern
A1132	211104	2111	LN	Northeast China	northern
A1148	211104	2111	LN	Northeast China	northern
A1161	211104	2111	LN	Northeast China	northern
A1194	211103	2111	LN	Northeast China	northern
A1196	211103	2111	LN	Northeast China	northern
A1199	211103	2111	LN	Northeast China	northern
A1206	211103	2111	LN	Northeast China	northern
A2003	211201	2112	LN	Northeast China	northern
A2011	211201	2112	LN	Northeast China	northern
A2012	211202	2112	LN	Northeast China	northern
A2013	211202	2112	LN	Northeast China	northern
A2015	211202	2112	LN	Northeast China	northern
A2019	211201	2112	LN	Northeast China	northern
A2021	211201	2112	LN	Northeast China	northern
A2030	211202	2112	LN	Northeast China	northern
A2073	211203	2112	LN	Northeast China	northern
A2088	211201	2112	LN	Northeast China	northern
A2092	211201	2112	LN	Northeast China	northern
A2098	211204	2112	LN	Northeast China	northern
A2099	211204	2112	LN	Northeast China	northern
A2100	211204	2112	LN	Northeast China	northern
A2101	211204	2112	LN	Northeast China	northern
A2105	211204	2112	LN	Northeast China	northern
A2106	211204	2112	LN	Northeast China	northern
A2131	211208	2112	LN	Northeast China	northern
A2147	211208	2112	LN	Northeast China	northern
A3017	212103	2121	LN	Northeast China	northern
A3024	212103	2121	LN	Northeast China	northern
A3028	212103	2121	LN	Northeast China	northern
A3035	212103	2121	LN	Northeast China	northern
A3043	212103	2121	LN	Northeast China	northern
A3044	212103	2121	LN	Northeast China	northern
A3069	212104	2121	LN	Northeast China	northern
A3081	212104	2121	LN	Northeast China	northern
A3087	212104	2121	LN	Northeast China	northern
A3088	212104	2121	LN	Northeast China	northern
A3110	212104	2121	LN	Northeast China	northern
A3138	212102	2121	LN	Northeast China	northern
A3140	212102	2121	LN	Northeast China	northern
A3143	212101	2121	LN	Northeast China	northern
A3144	212101	2121	LN	Northeast China	northern
A3147	212101	2121	LN	Northeast China	northern
A3160	212102	2121	LN	Northeast China	northern
A3161	212102	2121	LN	Northeast China	northern
A3183	212101	2121	LN	Northeast China	northern
A3185	212101	2121	LN	Northeast China	northern
A3267	212101	2121	LN	Northeast China	northern
A3288	212101	2121	LN	Northeast China	northern
A3293	212101	2121	LN	Northeast China	northern
A3297	212101	2121	LN	Northeast China	northern
A3300	212101	2121	LN	Northeast China	northern
A4001	212202	2122	LN	Northeast China	northern
A4011	212202	2122	LN	Northeast China	northern
A4013	212202	2122	LN	Northeast China	northern
A4022	212202	2122	LN	Northeast China	northern
A4052	212203	2122	LN	Northeast China	northern
A4061	212203	2122	LN	Northeast China	northern
A4063	212203	2122	LN	Northeast China	northern
A4068	212203	2122	LN	Northeast China	northern
A4069	212203	2122	LN	Northeast China	northern
A4077	212203	2122	LN	Northeast China	northern
A4082	212204	2122	LN	Northeast China	northern
A4085	212203	2122	LN	Northeast China	northern
A4089	212204	2122	LN	Northeast China	northern
A4099	212204	2122	LN	Northeast China	northern
A4110	212204	2122	LN	Northeast China	northern
A4120	212204	2122	LN	Northeast China	northern
A4123	212201	2122	LN	Northeast China	northern
A4127	212201	2122	LN	Northeast China	northern
A4128	212201	2122	LN	Northeast China	northern
A4130	212201	2122	LN	Northeast China	northern
A4141	212201	2122	LN	Northeast China	northern
A4142	212201	2122	LN	Northeast China	northern
A4143	212201	2122	LN	Northeast China	northern
A4144	212201	2122	LN	Northeast China	northern
A4146	212201	2122	LN	Northeast China	northern
A4149	212201	2122	LN	Northeast China	northern
A4150	212201	2122	LN	Northeast China	northern
A4154	212201	2122	LN	Northeast China	northern
A4156	212201	2122	LN	Northeast China	northern
A4157	212201	2122	LN	Northeast China	northern
A4160	212201	2122	LN	Northeast China	northern
A4163	212201	2122	LN	Northeast China	northern
A4165	212201	2122	LN	Northeast China	northern
A4167	212201	2122	LN	Northeast China	northern
A5003	212304	2123	LN	Northeast China	northern
A5017	212304	2123	LN	Northeast China	northern
A5029	212304	2123	LN	Northeast China	northern
A5035	212304	2123	LN	Northeast China	northern
A5036	212304	2123	LN	Northeast China	northern
A5053	212302	2123	LN	Northeast China	northern
A5070	212302	2123	LN	Northeast China	northern
A5096	212305	2123	LN	Northeast China	northern
A5097	212305	2123	LN	Northeast China	northern
A5102	212305	2123	LN	Northeast China	northern
A5105	212305	2123	LN	Northeast China	northern
A5114	212305	2123	LN	Northeast China	northern
A5116	212305	2123	LN	Northeast China	northern
A5120	212305	2123	LN	Northeast China	northern
A5121	212305	2123	LN	Northeast China	northern
A5127	212303	2123	LN	Northeast China	northern
A5132	212303	2123	LN	Northeast China	northern
A5134	212303	2123	LN	Northeast China	northern
A5156	212303	2123	LN	Northeast China	northern
A5161	212303	2123	LN	Northeast China	northern
A5162	212303	2123	LN	Northeast China	northern
A6036	212403	2124	LN	Northeast China	northern
A6040	212403	2124	LN	Northeast China	northern
A6041	212403	2124	LN	Northeast China	northern
A6054	212403	2124	LN	Northeast China	northern
A6090	212404	2124	LN	Northeast China	northern
A6111	212404	2124	LN	Northeast China	northern
A6113	212404	2124	LN	Northeast China	northern
A6120	212404	2124	LN	Northeast China	northern
A6122	212404	2124	LN	Northeast China	northern
A6148	212402	2124	LN	Northeast China	northern
A6156	212404	2124	LN	Northeast China	northern
A6196	212402	2124	LN	Northeast China	northern
B1001	231103	2311	HLJ	Northeast China	northern
B1004	231103	2311	HLJ	Northeast China	northern
B1007	231103	2311	HLJ	Northeast China	northern
B1026	231103	2311	HLJ	Northeast China	northern
B1030	231103	2311	HLJ	Northeast China	northern
B1043	231103	2311	HLJ	Northeast China	northern
B1044	231103	2311	HLJ	Northeast China	northern
B1059	231101	2311	HLJ	Northeast China	northern
B1065	231101	2311	HLJ	Northeast China	northern
B1077	231101	2311	HLJ	Northeast China	northern
B1086	231101	2311	HLJ	Northeast China	northern
B1087	231101	2311	HLJ	Northeast China	northern
B1088	231101	2311	HLJ	Northeast China	northern
B1089	231101	2311	HLJ	Northeast China	northern
B1092	231101	2311	HLJ	Northeast China	northern
B1110	231104	2311	HLJ	Northeast China	northern
B1113	231104	2311	HLJ	Northeast China	northern
B1136	231104	2311	HLJ	Northeast China	northern
B1152	231102	2311	HLJ	Northeast China	northern
B1156	231102	2311	HLJ	Northeast China	northern
B1157	231102	2311	HLJ	Northeast China	northern
B1167	231104	2311	HLJ	Northeast China	northern
B1205	231101	2311	HLJ	Northeast China	northern
B2002	231204	2312	HLJ	Northeast China	northern
B2003	231204	2312	HLJ	Northeast China	northern
B2004	231204	2312	HLJ	Northeast China	northern
B2009	231204	2312	HLJ	Northeast China	northern
B2012	231204	2312	HLJ	Northeast China	northern
B2016	231204	2312	HLJ	Northeast China	northern
B2017	231204	2312	HLJ	Northeast China	northern
B2022	231204	2312	HLJ	Northeast China	northern
B2029	231204	2312	HLJ	Northeast China	northern
B2053	231203	2312	HLJ	Northeast China	northern
B2054	231203	2312	HLJ	Northeast China	northern
B2058	231203	2312	HLJ	Northeast China	northern
B2063	231203	2312	HLJ	Northeast China	northern
B2080	231203	2312	HLJ	Northeast China	northern
B2082	231203	2312	HLJ	Northeast China	northern
B2083	231201	2312	HLJ	Northeast China	northern
B2086	231201	2312	HLJ	Northeast China	northern
B2096	231201	2312	HLJ	Northeast China	northern
B2097	231201	2312	HLJ	Northeast China	northern
B2115	231202	2312	HLJ	Northeast China	northern
B2119	231202	2312	HLJ	Northeast China	northern
B2120	231202	2312	HLJ	Northeast China	northern
B2123	231202	2312	HLJ	Northeast China	northern
B2125	231202	2312	HLJ	Northeast China	northern
B2127	231202	2312	HLJ	Northeast China	northern
B2135	231202	2312	HLJ	Northeast China	northern
B2136	231202	2312	HLJ	Northeast China	northern
B2138	231202	2312	HLJ	Northeast China	northern
B2145	231202	2312	HLJ	Northeast China	northern
B3004	232103	2321	HLJ	Northeast China	northern
B3022	232103	2321	HLJ	Northeast China	northern
B3025	232103	2321	HLJ	Northeast China	northern
B3033	232103	2321	HLJ	Northeast China	northern
B3036	232103	2321	HLJ	Northeast China	northern
B3039	232103	2321	HLJ	Northeast China	northern
B3045	232103	2321	HLJ	Northeast China	northern
B3057	232104	2321	HLJ	Northeast China	northern
B3060	232103	2321	HLJ	Northeast China	northern
B3064	232104	2321	HLJ	Northeast China	northern
B3073	232104	2321	HLJ	Northeast China	northern
B3075	232104	2321	HLJ	Northeast China	northern
B3077	232104	2321	HLJ	Northeast China	northern
B3081	232102	2321	HLJ	Northeast China	northern
B3090	232104	2321	HLJ	Northeast China	northern
B3093	232104	2321	HLJ	Northeast China	northern
B3105	232104	2321	HLJ	Northeast China	northern
B3115	232104	2321	HLJ	Northeast China	northern
B3117	232102	2321	HLJ	Northeast China	northern
B3130	232102	2321	HLJ	Northeast China	northern
B3133	232102	2321	HLJ	Northeast China	northern
B3139	232102	2321	HLJ	Northeast China	northern
B3141	232102	2321	HLJ	Northeast China	northern
B3148	232102	2321	HLJ	Northeast China	northern
B3149	232102	2321	HLJ	Northeast China	northern
B3158	232102	2321	HLJ	Northeast China	northern
B3165	232101	2321	HLJ	Northeast China	northern
B3171	232101	2321	HLJ	Northeast China	northern
B3172	232101	2321	HLJ	Northeast China	northern
B3173	232101	2321	HLJ	Northeast China	northern
B3175	232101	2321	HLJ	Northeast China	northern
B3179	232101	2321	HLJ	Northeast China	northern
B3182	232101	2321	HLJ	Northeast China	northern
B3184	232101	2321	HLJ	Northeast China	northern
B3186	232101	2321	HLJ	Northeast China	northern
B3187	232101	2321	HLJ	Northeast China	northern
B3188	232101	2321	HLJ	Northeast China	northern
B3189	232101	2321	HLJ	Northeast China	northern
B3190	232101	2321	HLJ	Northeast China	northern
B3197	232101	2321	HLJ	Northeast China	northern
B3202	232101	2321	HLJ	Northeast China	northern
B3206	232101	2321	HLJ	Northeast China	northern
B4010	232204	2322	HLJ	Northeast China	northern
B4020	232204	2322	HLJ	Northeast China	northern
B4033	232204	2322	HLJ	Northeast China	northern
B4034	232204	2322	HLJ	Northeast China	northern
B4036	232204	2322	HLJ	Northeast China	northern
B4038	232204	2322	HLJ	Northeast China	northern
B4039	232204	2322	HLJ	Northeast China	northern
B4040	232204	2322	HLJ	Northeast China	northern
B4044	232203	2322	HLJ	Northeast China	northern
B4045	232203	2322	HLJ	Northeast China	northern
B4046	232203	2322	HLJ	Northeast China	northern
B4049	232203	2322	HLJ	Northeast China	northern
B4054	232203	2322	HLJ	Northeast China	northern
B4058	232203	2322	HLJ	Northeast China	northern
B4059	232203	2322	HLJ	Northeast China	northern
B4076	232203	2322	HLJ	Northeast China	northern
B4079	232203	2322	HLJ	Northeast China	northern
B4083	232205	2322	HLJ	Northeast China	northern
B4087	232205	2322	HLJ	Northeast China	northern
B4090	232205	2322	HLJ	Northeast China	northern
B4091	232205	2322	HLJ	Northeast China	northern
B4094	232205	2322	HLJ	Northeast China	northern
B4095	232205	2322	HLJ	Northeast China	northern
B4096	232205	2322	HLJ	Northeast China	northern
B4097	232205	2322	HLJ	Northeast China	northern
B4103	232205	2322	HLJ	Northeast China	northern
B4114	232205	2322	HLJ	Northeast China	northern
B4117	232205	2322	HLJ	Northeast China	northern
B4126	232205	2322	HLJ	Northeast China	northern
B4127	232205	2322	HLJ	Northeast China	northern
B4136	232202	2322	HLJ	Northeast China	northern
B4140	232202	2322	HLJ	Northeast China	northern
B4141	232202	2322	HLJ	Northeast China	northern
B4148	232202	2322	HLJ	Northeast China	northern
B4150	232202	2322	HLJ	Northeast China	northern
B4151	232202	2322	HLJ	Northeast China	northern
B4152	232202	2322	HLJ	Northeast China	northern
B4153	232202	2322	HLJ	Northeast China	northern
B4158	232202	2322	HLJ	Northeast China	northern
B4159	232202	2322	HLJ	Northeast China	northern
B4160	232202	2322	HLJ	Northeast China	northern
B4210	232205	2322	HLJ	Northeast China	northern
B5001	232304	2323	HLJ	Northeast China	northern
B5003	232304	2323	HLJ	Northeast China	northern
B5005	232304	2323	HLJ	Northeast China	northern
B5011	232304	2323	HLJ	Northeast China	northern
B5014	232304	2323	HLJ	Northeast China	northern
B5018	232304	2323	HLJ	Northeast China	northern
B5020	232304	2323	HLJ	Northeast China	northern
B5021	232304	2323	HLJ	Northeast China	northern
B5034	232304	2323	HLJ	Northeast China	northern
B5035	232304	2323	HLJ	Northeast China	northern
B5036	232304	2323	HLJ	Northeast China	northern
B5051	232303	2323	HLJ	Northeast China	northern
B5052	232303	2323	HLJ	Northeast China	northern
B5059	232303	2323	HLJ	Northeast China	northern
B5063	232303	2323	HLJ	Northeast China	northern
B5067	232303	2323	HLJ	Northeast China	northern
B5069	232303	2323	HLJ	Northeast China	northern
B5073	232303	2323	HLJ	Northeast China	northern
B5076	232303	2323	HLJ	Northeast China	northern
B5080	232303	2323	HLJ	Northeast China	northern
B5087	232303	2323	HLJ	Northeast China	northern
B5091	232301	2323	HLJ	Northeast China	northern
B5092	232301	2323	HLJ	Northeast China	northern
B5094	232301	2323	HLJ	Northeast China	northern
B5097	232301	2323	HLJ	Northeast China	northern
B5098	232301	2323	HLJ	Northeast China	northern
B5100	232301	2323	HLJ	Northeast China	northern
B5103	232301	2323	HLJ	Northeast China	northern
B5104	232301	2323	HLJ	Northeast China	northern
B5106	232301	2323	HLJ	Northeast China	northern
B5108	232301	2323	HLJ	Northeast China	northern
B5109	232301	2323	HLJ	Northeast China	northern
B5112	232301	2323	HLJ	Northeast China	northern
B5113	232301	2323	HLJ	Northeast China	northern
B5120	232301	2323	HLJ	Northeast China	northern
B5121	232301	2323	HLJ	Northeast China	northern
B5122	232301	2323	HLJ	Northeast China	northern
B5123	232301	2323	HLJ	Northeast China	northern
B5124	232301	2323	HLJ	Northeast China	northern
B5130	232301	2323	HLJ	Northeast China	northern
B5132	232301	2323	HLJ	Northeast China	northern
B5137	232301	2323	HLJ	Northeast China	northern
B5138	232301	2323	HLJ	Northeast China	northern
B5144	232301	2323	HLJ	Northeast China	northern
B5146	232301	2323	HLJ	Northeast China	northern
B5147	232301	2323	HLJ	Northeast China	northern
B5148	232301	2323	HLJ	Northeast China	northern
B5150	232302	2323	HLJ	Northeast China	northern
B5164	232302	2323	HLJ	Northeast China	northern
B5168	232302	2323	HLJ	Northeast China	northern
B5169	232302	2323	HLJ	Northeast China	northern
B5172	232302	2323	HLJ	Northeast China	northern
B5178	232302	2323	HLJ	Northeast China	northern
B5179	232302	2323	HLJ	Northeast China	northern
B5180	232302	2323	HLJ	Northeast China	northern
B5181	232302	2323	HLJ	Northeast China	northern
B5194	232302	2323	HLJ	Northeast China	northern
B6002	232402	2324	HLJ	Northeast China	northern
B6013	232402	2324	HLJ	Northeast China	northern
B6015	232402	2324	HLJ	Northeast China	northern
B6026	232402	2324	HLJ	Northeast China	northern
B6038	232402	2324	HLJ	Northeast China	northern
B6039	232402	2324	HLJ	Northeast China	northern
B6047	232402	2324	HLJ	Northeast China	northern
B6050	232402	2324	HLJ	Northeast China	northern
B6055	232404	2324	HLJ	Northeast China	northern
B6058	232404	2324	HLJ	Northeast China	northern
B6068	232404	2324	HLJ	Northeast China	northern
B6069	232404	2324	HLJ	Northeast China	northern
B6072	232404	2324	HLJ	Northeast China	northern
B6089	232404	2324	HLJ	Northeast China	northern
B6091	232404	2324	HLJ	Northeast China	northern
B6098	232403	2324	HLJ	Northeast China	northern
B6104	232403	2324	HLJ	Northeast China	northern
B6106	232403	2324	HLJ	Northeast China	northern
B6112	232403	2324	HLJ	Northeast China	northern
B6113	232403	2324	HLJ	Northeast China	northern
B6119	232403	2324	HLJ	Northeast China	northern
B6125	232403	2324	HLJ	Northeast China	northern
B6127	232403	2324	HLJ	Northeast China	northern
B6130	232403	2324	HLJ	Northeast China	northern
B6135	232403	2324	HLJ	Northeast China	northern
B6136	232403	2324	HLJ	Northeast China	northern
B6137	232401	2324	HLJ	Northeast China	northern
B6141	232401	2324	HLJ	Northeast China	northern
B6147	232401	2324	HLJ	Northeast China	northern
B6152	232401	2324	HLJ	Northeast China	northern
B6153	232401	2324	HLJ	Northeast China	northern
B6154	232401	2324	HLJ	Northeast China	northern
B6155	232401	2324	HLJ	Northeast China	northern
B6157	232401	2324	HLJ	Northeast China	northern
B6158	232401	2324	HLJ	Northeast China	northern
B6159	232401	2324	HLJ	Northeast China	northern
B6160	232401	2324	HLJ	Northeast China	northern
B6162	232401	2324	HLJ	Northeast China	northern
B6163	232401	2324	HLJ	Northeast China	northern
B6164	232401	2324	HLJ	Northeast China	northern
B6165	232401	2324	HLJ	Northeast China	northern
B6174	232401	2324	HLJ	Northeast China	northern
C1003	321104	3211	JS	East China	southern
C1031	321104	3211	JS	East China	southern
C1042	321104	3211	JS	East China	southern
C1059	321104	3211	JS	East China	southern
C1085	321105	3211	JS	East China	southern
C1092	321105	3211	JS	East China	southern
C1094	321105	3211	JS	East China	southern
C1101	321105	3211	JS	East China	southern
C1116	321105	3211	JS	East China	southern
C1136	321102	3211	JS	East China	southern
C1150	321102	3211	JS	East China	southern
C1152	321102	3211	JS	East China	southern
C1160	321102	3211	JS	East China	southern
C1166	321102	3211	JS	East China	southern
C1178	321102	3211	JS	East China	southern
C1179	321102	3211	JS	East China	southern
C1215	321107	3211	JS	East China	southern
C2005	321208	3212	JS	East China	southern
C2032	321208	3212	JS	East China	southern
C2059	321208	3212	JS	East China	southern
C2063	321208	3212	JS	East China	southern
C2065	321208	3212	JS	East China	southern
C2078	321206	3212	JS	East China	southern
C2112	321206	3212	JS	East China	southern
C2117	321206	3212	JS	East China	southern
C2118	321206	3212	JS	East China	southern
C2134	321206	3212	JS	East China	southern
C2145	321201	3212	JS	East China	southern
C2150	321201	3212	JS	East China	southern
C2161	321201	3212	JS	East China	southern
C2162	321201	3212	JS	East China	southern
C2166	321201	3212	JS	East China	southern
C2167	321201	3212	JS	East China	southern
C2169	321201	3212	JS	East China	southern
C2173	321201	3212	JS	East China	southern
C2181	321201	3212	JS	East China	southern
C2207	321207	3212	JS	East China	southern
C2208	321207	3212	JS	East China	southern
C2237	321207	3212	JS	East China	southern
C3005	322104	3221	JS	East China	southern
C3011	322104	3221	JS	East China	southern
C3023	322104	3221	JS	East China	southern
C3026	322104	3221	JS	East China	southern
C3041	322104	3221	JS	East China	southern
C3042	322104	3221	JS	East China	southern
C3050	322104	3221	JS	East China	southern
C3068	322105	3221	JS	East China	southern
C3071	322105	3221	JS	East China	southern
C3074	322105	3221	JS	East China	southern
C3078	322105	3221	JS	East China	southern
C3080	322105	3221	JS	East China	southern
C3081	322105	3221	JS	East China	southern
C3083	322105	3221	JS	East China	southern
C3085	322105	3221	JS	East China	southern
C3088	322105	3221	JS	East China	southern
C3101	322105	3221	JS	East China	southern
C3103	322105	3221	JS	East China	southern
C3104	322105	3221	JS	East China	southern
C3108	322105	3221	JS	East China	southern
C3112	322105	3221	JS	East China	southern
C3115	322105	3221	JS	East China	southern
C3116	322105	3221	JS	East China	southern
C3119	322105	3221	JS	East China	southern
C3132	322102	3221	JS	East China	southern
C3134	322102	3221	JS	East China	southern
C3139	322102	3221	JS	East China	southern
C3143	322102	3221	JS	East China	southern
C3152	322102	3221	JS	East China	southern
C3172	322102	3221	JS	East China	southern
C3193	322103	3221	JS	East China	southern
C3196	322103	3221	JS	East China	southern
C3201	322103	3221	JS	East China	southern
C3203	322103	3221	JS	East China	southern
C3217	322103	3221	JS	East China	southern
C3232	322103	3221	JS	East China	southern
C3247	322103	3221	JS	East China	southern
C3250	322103	3221	JS	East China	southern
C4011	322203	3222	JS	East China	southern
C4015	322203	3222	JS	East China	southern
C4049	322203	3222	JS	East China	southern
C4069	322204	3222	JS	East China	southern
C4097	322204	3222	JS	East China	southern
C4119	322202	3222	JS	East China	southern
C4128	322202	3222	JS	East China	southern
C4140	322202	3222	JS	East China	southern
C4162	322209	3222	JS	East China	southern
C4163	322209	3222	JS	East China	southern
C4185	322209	3222	JS	East China	southern
C4186	322209	3222	JS	East China	southern
C4189	322209	3222	JS	East China	southern
C4198	322209	3222	JS	East China	southern
C4201	322209	3222	JS	East China	southern
C4210	322209	3222	JS	East China	southern
C4213	322209	3222	JS	East China	southern
C4218	322209	3222	JS	East China	southern
C4221	322209	3222	JS	East China	southern
C5006	322302	3223	JS	East China	southern
C5022	322302	3223	JS	East China	southern
C5024	322302	3223	JS	East China	southern
C5026	322302	3223	JS	East China	southern
C5030	322302	3223	JS	East China	southern
C5032	322302	3223	JS	East China	southern
C5034	322302	3223	JS	East China	southern
C5049	322302	3223	JS	East China	southern
C5061	322305	3223	JS	East China	southern
C5064	322305	3223	JS	East China	southern
C5065	322305	3223	JS	East China	southern
C5068	322305	3223	JS	East China	southern
C5069	322305	3223	JS	East China	southern
C5073	322305	3223	JS	East China	southern
C5082	322305	3223	JS	East China	southern
C5085	322305	3223	JS	East China	southern
C5090	322305	3223	JS	East China	southern
C5092	322305	3223	JS	East China	southern
C5097	322303	3223	JS	East China	southern
C5098	322303	3223	JS	East China	southern
C5101	322303	3223	JS	East China	southern
C5108	322303	3223	JS	East China	southern
C5116	322303	3223	JS	East China	southern
C5134	322305	3223	JS	East China	southern
C5146	322304	3223	JS	East China	southern
C5166	322304	3223	JS	East China	southern
C6010	322402	3224	JS	East China	southern
C6030	322402	3224	JS	East China	southern
C6042	322402	3224	JS	East China	southern
C6051	322402	3224	JS	East China	southern
C6055	322402	3224	JS	East China	southern
C6064	322402	3224	JS	East China	southern
C6074	322403	3224	JS	East China	southern
C6077	322403	3224	JS	East China	southern
C6086	322403	3224	JS	East China	southern
C6089	322403	3224	JS	East China	southern
C6092	322403	3224	JS	East China	southern
C6102	322403	3224	JS	East China	southern
C6103	322403	3224	JS	East China	southern
C6127	322404	3224	JS	East China	southern
C6136	322404	3224	JS	East China	southern
C6145	322404	3224	JS	East China	southern
C6147	322405	3224	JS	East China	southern
C6164	322405	3224	JS	East China	southern
C6181	322405	3224	JS	East China	southern
C6183	322405	3224	JS	East China	southern
C6186	322405	3224	JS	East China	southern
C6192	322405	3224	JS	East China	southern
C6197	322405	3224	JS	East China	southern
C6203	322405	3224	JS	East China	southern
D1006	371109	3711	SD	East China	northern
D1012	371109	3711	SD	East China	northern
D1013	371109	3711	SD	East China	northern
D1050	371102	3711	SD	East China	northern
D1051	371102	3711	SD	East China	northern
D1052	371102	3711	SD	East China	northern
D1055	371102	3711	SD	East China	northern
D1056	371102	3711	SD	East China	northern
D1061	371102	3711	SD	East China	northern
D1068	371102	3711	SD	East China	northern
D1070	371102	3711	SD	East China	northern
D1071	371102	3711	SD	East China	northern
D1083	371102	3711	SD	East China	northern
D1145	371108	3711	SD	East China	northern
D1147	371108	3711	SD	East China	northern
D1149	371108	3711	SD	East China	northern
D1151	371108	3711	SD	East China	northern
D1153	371108	3711	SD	East China	northern
D1166	371108	3711	SD	East China	northern
D1169	371108	3711	SD	East China	northern
D1173	371108	3711	SD	East China	northern
D1176	371108	3711	SD	East China	northern
D1183	371108	3711	SD	East China	northern
D2008	371203	3712	SD	East China	northern
D2014	371203	3712	SD	East China	northern
D2022	371203	3712	SD	East China	northern
D2060	371204	3712	SD	East China	northern
D2066	371204	3712	SD	East China	northern
D2067	371204	3712	SD	East China	northern
D2085	371204	3712	SD	East China	northern
D2103	371201	3712	SD	East China	northern
D2107	371201	3712	SD	East China	northern
D2109	371201	3712	SD	East China	northern
D2110	371201	3712	SD	East China	northern
D2112	371201	3712	SD	East China	northern
D2115	371201	3712	SD	East China	northern
D2123	371201	3712	SD	East China	northern
D2124	371201	3712	SD	East China	northern
D2128	371201	3712	SD	East China	northern
D2132	371201	3712	SD	East China	northern
D2133	371201	3712	SD	East China	northern
D2135	371201	3712	SD	East China	northern
D2137	371201	3712	SD	East China	northern
D2141	371201	3712	SD	East China	northern
D2144	371201	3712	SD	East China	northern
D2151	371202	3712	SD	East China	northern
D2152	371202	3712	SD	East China	northern
D2156	371202	3712	SD	East China	northern
D2157	371202	3712	SD	East China	northern
D2160	371202	3712	SD	East China	northern
D2164	371202	3712	SD	East China	northern
D2168	371202	3712	SD	East China	northern
D2169	371202	3712	SD	East China	northern
D2171	371202	3712	SD	East China	northern
D2175	371202	3712	SD	East China	northern
D2193	371202	3712	SD	East China	northern
D2194	371202	3712	SD	East China	northern
D3026	372101	3721	SD	East China	northern
D3030	372103	3721	SD	East China	northern
D3060	372101	3721	SD	East China	northern
D3070	372103	3721	SD	East China	northern
D3080	372103	3721	SD	East China	northern
D3098	372102	3721	SD	East China	northern
D3101	372102	3721	SD	East China	northern
D3105	372101	3721	SD	East China	northern
D3110	372102	3721	SD	East China	northern
D3111	372102	3721	SD	East China	northern
D3113	372102	3721	SD	East China	northern
D3142	372102	3721	SD	East China	northern
D3147	372102	3721	SD	East China	northern
D3148	372102	3721	SD	East China	northern
D3155	372102	3721	SD	East China	northern
D3161	372101	3721	SD	East China	northern
D3166	372104	3721	SD	East China	northern
D3169	372104	3721	SD	East China	northern
D3190	372104	3721	SD	East China	northern
D3196	372104	3721	SD	East China	northern
D3218	372104	3721	SD	East China	northern
D3222	372101	3721	SD	East China	northern
D3223	372101	3721	SD	East China	northern
D3229	372101	3721	SD	East China	northern
D3230	372101	3721	SD	East China	northern
D3232	372101	3721	SD	East China	northern
D3240	372101	3721	SD	East China	northern
D3242	372101	3721	SD	East China	northern
D3243	372101	3721	SD	East China	northern
D4066	372204	3722	SD	East China	northern
D4083	372203	3722	SD	East China	northern
D4084	372203	3722	SD	East China	northern
D4097	372204	3722	SD	East China	northern
D4102	372204	3722	SD	East China	northern
D4119	372203	3722	SD	East China	northern
D4120	372203	3722	SD	East China	northern
D4127	372204	3722	SD	East China	northern
D4129	372204	3722	SD	East China	northern
D4130	372204	3722	SD	East China	northern
D4147	372203	3722	SD	East China	northern
D4168	372202	3722	SD	East China	northern
D4196	372202	3722	SD	East China	northern
D4219	372203	3722	SD	East China	northern
D4223	372202	3722	SD	East China	northern
D4234	372203	3722	SD	East China	northern
D4242	372204	3722	SD	East China	northern
D5040	372304	3723	SD	East China	northern
D5074	372304	3723	SD	East China	northern
D5075	372304	3723	SD	East China	northern
D5092	372304	3723	SD	East China	northern
D5095	372304	3723	SD	East China	northern
D5101	372304	3723	SD	East China	northern
D5108	372304	3723	SD	East China	northern
D5110	372302	3723	SD	East China	northern
D5119	372302	3723	SD	East China	northern
D5123	372302	3723	SD	East China	northern
D5131	372302	3723	SD	East China	northern
D5132	372302	3723	SD	East China	northern
D5155	372302	3723	SD	East China	northern
D5164	372302	3723	SD	East China	northern
D5165	372302	3723	SD	East China	northern
D5178	372301	3723	SD	East China	northern
D5186	372301	3723	SD	East China	northern
D5187	372301	3723	SD	East China	northern
D5189	372301	3723	SD	East China	northern
D5191	372301	3723	SD	East China	northern
D5192	372301	3723	SD	East China	northern
D5197	372301	3723	SD	East China	northern
D5198	372301	3723	SD	East China	northern
D5204	372301	3723	SD	East China	northern
D5206	372301	3723	SD	East China	northern
D5207	372301	3723	SD	East China	northern
D5213	372301	3723	SD	East China	northern
D5216	372301	3723	SD	East China	northern
E1023	411103	4111	HeN	Central China	northern
E1028	411103	4111	HeN	Central China	northern
E1030	411103	4111	HeN	Central China	northern
E1031	411103	4111	HeN	Central China	northern
E1066	411103	4111	HeN	Central China	northern
E1067	411103	4111	HeN	Central China	northern
E1068	411103	4111	HeN	Central China	northern
E1080	411103	4111	HeN	Central China	northern
E1086	411103	4111	HeN	Central China	northern
E1087	411103	4111	HeN	Central China	northern
E1090	411103	4111	HeN	Central China	northern
E1092	411103	4111	HeN	Central China	northern
E1093	411103	4111	HeN	Central China	northern
E1101	411102	4111	HeN	Central China	northern
E1107	411102	4111	HeN	Central China	northern
E1109	411102	4111	HeN	Central China	northern
E1111	411102	4111	HeN	Central China	northern
E1112	411102	4111	HeN	Central China	northern
E1113	411102	4111	HeN	Central China	northern
E1116	411102	4111	HeN	Central China	northern
E1118	411102	4111	HeN	Central China	northern
E1129	411102	4111	HeN	Central China	northern
E1141	411102	4111	HeN	Central China	northern
E1142	411102	4111	HeN	Central China	northern
E1158	411108	4111	HeN	Central China	northern
E1159	411108	4111	HeN	Central China	northern
E1164	411108	4111	HeN	Central China	northern
E1165	411108	4111	HeN	Central China	northern
E1166	411108	4111	HeN	Central China	northern
E1167	411108	4111	HeN	Central China	northern
E1177	411108	4111	HeN	Central China	northern
E1179	411108	4111	HeN	Central China	northern
E1180	411108	4111	HeN	Central China	northern
E1182	411108	4111	HeN	Central China	northern
E1184	411108	4111	HeN	Central China	northern
E1185	411108	4111	HeN	Central China	northern
E1189	411108	4111	HeN	Central China	northern
E1192	411108	4111	HeN	Central China	northern
E1193	411108	4111	HeN	Central China	northern
E1198	411108	4111	HeN	Central China	northern
E1201	411108	4111	HeN	Central China	northern
E1202	411108	4111	HeN	Central China	northern
E1210	411108	4111	HeN	Central China	northern
E1211	411108	4111	HeN	Central China	northern
E1214	411108	4111	HeN	Central China	northern
E1216	411108	4111	HeN	Central China	northern
E2005	411202	4112	HeN	Central China	northern
E2007	411202	4112	HeN	Central China	northern
E2010	411202	4112	HeN	Central China	northern
E2011	411202	4112	HeN	Central China	northern
E2013	411202	4112	HeN	Central China	northern
E2020	411202	4112	HeN	Central China	northern
E2023	411202	4112	HeN	Central China	northern
E2027	411202	4112	HeN	Central China	northern
E2040	411204	4112	HeN	Central China	northern
E2042	411204	4112	HeN	Central China	northern
E2043	411204	4112	HeN	Central China	northern
E2044	411204	4112	HeN	Central China	northern
E2046	411204	4112	HeN	Central China	northern
E2073	411204	4112	HeN	Central China	northern
E2074	411204	4112	HeN	Central China	northern
E2079	411204	4112	HeN	Central China	northern
E2082	411204	4112	HeN	Central China	northern
E2085	411203	4112	HeN	Central China	northern
E2094	411203	4112	HeN	Central China	northern
E2095	411203	4112	HeN	Central China	northern
E2096	411203	4112	HeN	Central China	northern
E2097	411203	4112	HeN	Central China	northern
E2100	411203	4112	HeN	Central China	northern
E2101	411203	4112	HeN	Central China	northern
E2103	411203	4112	HeN	Central China	northern
E2110	411203	4112	HeN	Central China	northern
E2112	411203	4112	HeN	Central China	northern
E2113	411203	4112	HeN	Central China	northern
E2114	411203	4112	HeN	Central China	northern
E2115	411203	4112	HeN	Central China	northern
E2117	411203	4112	HeN	Central China	northern
E2132	411203	4112	HeN	Central China	northern
E2133	411203	4112	HeN	Central China	northern
E2134	411203	4112	HeN	Central China	northern
E2144	411205	4112	HeN	Central China	northern
E2151	411205	4112	HeN	Central China	northern
E2152	411205	4112	HeN	Central China	northern
E2153	411205	4112	HeN	Central China	northern
E2165	411205	4112	HeN	Central China	northern
E2168	411205	4112	HeN	Central China	northern
E2169	411205	4112	HeN	Central China	northern
E2174	411205	4112	HeN	Central China	northern
E2180	411205	4112	HeN	Central China	northern
E2183	411205	4112	HeN	Central China	northern
E3001	412102	4121	HeN	Central China	northern
E3004	412102	4121	HeN	Central China	northern
E3006	412102	4121	HeN	Central China	northern
E3007	412102	4121	HeN	Central China	northern
E3010	412102	4121	HeN	Central China	northern
E3024	412102	4121	HeN	Central China	northern
E3025	412102	4121	HeN	Central China	northern
E3030	412102	4121	HeN	Central China	northern
E3032	412102	4121	HeN	Central China	northern
E3034	412102	4121	HeN	Central China	northern
E3044	412102	4121	HeN	Central China	northern
E3052	412102	4121	HeN	Central China	northern
E3060	412102	4121	HeN	Central China	northern
E3066	412101	4121	HeN	Central China	northern
E3071	412101	4121	HeN	Central China	northern
E3078	412101	4121	HeN	Central China	northern
E3084	412101	4121	HeN	Central China	northern
E3085	412101	4121	HeN	Central China	northern
E3087	412101	4121	HeN	Central China	northern
E3088	412101	4121	HeN	Central China	northern
E3090	412101	4121	HeN	Central China	northern
E3093	412101	4121	HeN	Central China	northern
E3098	412101	4121	HeN	Central China	northern
E3099	412101	4121	HeN	Central China	northern
E3102	412101	4121	HeN	Central China	northern
E3109	412101	4121	HeN	Central China	northern
E3116	412101	4121	HeN	Central China	northern
E3120	412101	4121	HeN	Central China	northern
E3122	412101	4121	HeN	Central China	northern
E3123	412104	4121	HeN	Central China	northern
E3124	412104	4121	HeN	Central China	northern
E3125	412104	4121	HeN	Central China	northern
E3129	412104	4121	HeN	Central China	northern
E3130	412104	4121	HeN	Central China	northern
E3131	412104	4121	HeN	Central China	northern
E3132	412104	4121	HeN	Central China	northern
E3136	412104	4121	HeN	Central China	northern
E3140	412104	4121	HeN	Central China	northern
E3148	412104	4121	HeN	Central China	northern
E3149	412104	4121	HeN	Central China	northern
E3153	412104	4121	HeN	Central China	northern
E3154	412104	4121	HeN	Central China	northern
E3155	412104	4121	HeN	Central China	northern
E3157	412104	4121	HeN	Central China	northern
E3158	412104	4121	HeN	Central China	northern
E3159	412104	4121	HeN	Central China	northern
E3170	412104	4121	HeN	Central China	northern
E3185	412103	4121	HeN	Central China	northern
E3186	412103	4121	HeN	Central China	northern
E3187	412103	4121	HeN	Central China	northern
E3209	412103	4121	HeN	Central China	northern
E3220	412103	4121	HeN	Central China	northern
E3231	412103	4121	HeN	Central China	northern
E3232	412103	4121	HeN	Central China	northern
E3233	412103	4121	HeN	Central China	northern
E3236	412103	4121	HeN	Central China	northern
E3237	412103	4121	HeN	Central China	northern
E3239	412103	4121	HeN	Central China	northern
E3240	412103	4121	HeN	Central China	northern
E3242	412103	4121	HeN	Central China	northern
E4001	412204	4122	HeN	Central China	northern
E4002	412204	4122	HeN	Central China	northern
E4004	412204	4122	HeN	Central China	northern
E4006	412204	4122	HeN	Central China	northern
E4007	412204	4122	HeN	Central China	northern
E4008	412204	4122	HeN	Central China	northern
E4011	412204	4122	HeN	Central China	northern
E4013	412204	4122	HeN	Central China	northern
E4017	412204	4122	HeN	Central China	northern
E4019	412204	4122	HeN	Central China	northern
E4020	412204	4122	HeN	Central China	northern
E4021	412204	4122	HeN	Central China	northern
E4022	412204	4122	HeN	Central China	northern
E4024	412204	4122	HeN	Central China	northern
E4030	412204	4122	HeN	Central China	northern
E4031	412204	4122	HeN	Central China	northern
E4033	412204	4122	HeN	Central China	northern
E4041	412201	4122	HeN	Central China	northern
E4043	412201	4122	HeN	Central China	northern
E4045	412201	4122	HeN	Central China	northern
E4046	412201	4122	HeN	Central China	northern
E4047	412201	4122	HeN	Central China	northern
E4049	412201	4122	HeN	Central China	northern
E4052	412201	4122	HeN	Central China	northern
E4054	412201	4122	HeN	Central China	northern
E4056	412201	4122	HeN	Central China	northern
E4059	412201	4122	HeN	Central China	northern
E4062	412201	4122	HeN	Central China	northern
E4063	412201	4122	HeN	Central China	northern
E4064	412201	4122	HeN	Central China	northern
E4065	412201	4122	HeN	Central China	northern
E4066	412201	4122	HeN	Central China	northern
E4067	412201	4122	HeN	Central China	northern
E4068	412201	4122	HeN	Central China	northern
E4069	412201	4122	HeN	Central China	northern
E4072	412201	4122	HeN	Central China	northern
E4073	412201	4122	HeN	Central China	northern
E4074	412201	4122	HeN	Central China	northern
E4075	412201	4122	HeN	Central China	northern
E4079	412201	4122	HeN	Central China	northern
E4080	412202	4122	HeN	Central China	northern
E4083	412202	4122	HeN	Central China	northern
E4085	412202	4122	HeN	Central China	northern
E4086	412202	4122	HeN	Central China	northern
E4087	412202	4122	HeN	Central China	northern
E4088	412202	4122	HeN	Central China	northern
E4091	412202	4122	HeN	Central China	northern
E4094	412202	4122	HeN	Central China	northern
E4097	412202	4122	HeN	Central China	northern
E4098	412202	4122	HeN	Central China	northern
E4100	412202	4122	HeN	Central China	northern
E4102	412202	4122	HeN	Central China	northern
E4110	412202	4122	HeN	Central China	northern
E4112	412202	4122	HeN	Central China	northern
E4114	412202	4122	HeN	Central China	northern
E4117	412203	4122	HeN	Central China	northern
E4118	412203	4122	HeN	Central China	northern
E4129	412203	4122	HeN	Central China	northern
E4149	412203	4122	HeN	Central China	northern
E4151	412203	4122	HeN	Central China	northern
E5020	412302	4123	HeN	Central China	northern
E5021	412302	4123	HeN	Central China	northern
E5029	412301	4123	HeN	Central China	northern
E5033	412301	4123	HeN	Central China	northern
E5034	412301	4123	HeN	Central China	northern
E5036	412301	4123	HeN	Central China	northern
E5045	412301	4123	HeN	Central China	northern
E5047	412301	4123	HeN	Central China	northern
E5051	412301	4123	HeN	Central China	northern
E5052	412301	4123	HeN	Central China	northern
E5058	412301	4123	HeN	Central China	northern
E5061	412301	4123	HeN	Central China	northern
E5062	412301	4123	HeN	Central China	northern
E5070	412301	4123	HeN	Central China	northern
E5071	412301	4123	HeN	Central China	northern
E5072	412301	4123	HeN	Central China	northern
E5073	412301	4123	HeN	Central China	northern
E5080	412301	4123	HeN	Central China	northern
E5084	412303	4123	HeN	Central China	northern
E5086	412303	4123	HeN	Central China	northern
E5088	412303	4123	HeN	Central China	northern
E5092	412303	4123	HeN	Central China	northern
E5094	412303	4123	HeN	Central China	northern
E5102	412303	4123	HeN	Central China	northern
E5103	412303	4123	HeN	Central China	northern
E5105	412303	4123	HeN	Central China	northern
E5106	412303	4123	HeN	Central China	northern
E5127	412303	4123	HeN	Central China	northern
E5131	412303	4123	HeN	Central China	northern
E5132	412303	4123	HeN	Central China	northern
E5133	412303	4123	HeN	Central China	northern
E5138	412303	4123	HeN	Central China	northern
E5144	412303	4123	HeN	Central China	northern
E5149	412304	4123	HeN	Central China	northern
E5154	412304	4123	HeN	Central China	northern
E5156	412304	4123	HeN	Central China	northern
E5159	412304	4123	HeN	Central China	northern
E5160	412304	4123	HeN	Central China	northern
E5166	412304	4123	HeN	Central China	northern
E5177	412304	4123	HeN	Central China	northern
E5179	412304	4123	HeN	Central China	northern
E5183	412304	4123	HeN	Central China	northern
E5184	412304	4123	HeN	Central China	northern
E5186	412304	4123	HeN	Central China	northern
E5187	412304	4123	HeN	Central China	northern
E5190	412304	4123	HeN	Central China	northern
E5192	412304	4123	HeN	Central China	northern
E5198	412304	4123	HeN	Central China	northern
E5205	412304	4123	HeN	Central China	northern
E5206	412304	4123	HeN	Central China	northern
E5208	412304	4123	HeN	Central China	northern
E5209	412304	4123	HeN	Central China	northern
E5212	412302	4123	HeN	Central China	northern
E5213	412302	4123	HeN	Central China	northern
E5215	412302	4123	HeN	Central China	northern
E5216	412302	4123	HeN	Central China	northern
E5220	412302	4123	HeN	Central China	northern
E5221	412302	4123	HeN	Central China	northern
E5223	412302	4123	HeN	Central China	northern
E5224	412302	4123	HeN	Central China	northern
E5228	412302	4123	HeN	Central China	northern
E5231	412302	4123	HeN	Central China	northern
E5233	412302	4123	HeN	Central China	northern
E5235	412302	4123	HeN	Central China	northern
E5237	412302	4123	HeN	Central China	northern
E5239	412302	4123	HeN	Central China	northern
E5248	412302	4123	HeN	Central China	northern
E5250	412302	4123	HeN	Central China	northern
E5251	412302	4123	HeN	Central China	northern
E6004	412402	4124	HeN	Central China	northern
E6005	412402	4124	HeN	Central China	northern
E6006	412402	4124	HeN	Central China	northern
E6008	412402	4124	HeN	Central China	northern
E6009	412402	4124	HeN	Central China	northern
E6010	412402	4124	HeN	Central China	northern
E6011	412402	4124	HeN	Central China	northern
E6015	412403	4124	HeN	Central China	northern
E6016	412403	4124	HeN	Central China	northern
E6017	412403	4124	HeN	Central China	northern
E6019	412403	4124	HeN	Central China	northern
E6023	412402	4124	HeN	Central China	northern
E6024	412402	4124	HeN	Central China	northern
E6027	412402	4124	HeN	Central China	northern
E6029	412402	4124	HeN	Central China	northern
E6030	412402	4124	HeN	Central China	northern
E6031	412402	4124	HeN	Central China	northern
E6032	412402	4124	HeN	Central China	northern
E6045	412403	4124	HeN	Central China	northern
E6046	412403	4124	HeN	Central China	northern
E6049	412403	4124	HeN	Central China	northern
E6051	412403	4124	HeN	Central China	northern
E6054	412404	4124	HeN	Central China	northern
E6055	412402	4124	HeN	Central China	northern
E6057	412402	4124	HeN	Central China	northern
E6060	412402	4124	HeN	Central China	northern
E6061	412402	4124	HeN	Central China	northern
E6073	412403	4124	HeN	Central China	northern
E6075	412403	4124	HeN	Central China	northern
E6076	412403	4124	HeN	Central China	northern
E6077	412403	4124	HeN	Central China	northern
E6078	412403	4124	HeN	Central China	northern
E6085	412402	4124	HeN	Central China	northern
E6086	412402	4124	HeN	Central China	northern
E6088	412402	4124	HeN	Central China	northern
E6090	412402	4124	HeN	Central China	northern
E6096	412403	4124	HeN	Central China	northern
E6108	412402	4124	HeN	Central China	northern
E6109	412402	4124	HeN	Central China	northern
E6110	412402	4124	HeN	Central China	northern
E6111	412402	4124	HeN	Central China	northern
E6113	412402	4124	HeN	Central China	northern
E6117	412402	4124	HeN	Central China	northern
E6124	412403	4124	HeN	Central China	northern
E6125	412403	4124	HeN	Central China	northern
E6127	412403	4124	HeN	Central China	northern
E6128	412403	4124	HeN	Central China	northern
E6129	412403	4124	HeN	Central China	northern
E6131	412403	4124	HeN	Central China	northern
E6139	412404	4124	HeN	Central China	northern
E6142	412404	4124	HeN	Central China	northern
E6150	412401	4124	HeN	Central China	northern
E6151	412401	4124	HeN	Central China	northern
E6152	412404	4124	HeN	Central China	northern
E6161	412404	4124	HeN	Central China	northern
E6162	412404	4124	HeN	Central China	northern
E6165	412404	4124	HeN	Central China	northern
E6169	412403	4124	HeN	Central China	northern
E6170	412403	4124	HeN	Central China	northern
E6171	412404	4124	HeN	Central China	northern
E6175	412404	4124	HeN	Central China	northern
E6176	412404	4124	HeN	Central China	northern
E6178	412404	4124	HeN	Central China	northern
E6179	412404	4124	HeN	Central China	northern
E6188	412404	4124	HeN	Central China	northern
E6189	412404	4124	HeN	Central China	northern
E6193	412404	4124	HeN	Central China	northern
E6195	412403	4124	HeN	Central China	northern
E6196	412403	4124	HeN	Central China	northern
E6203	412404	4124	HeN	Central China	northern
E6207	412404	4124	HeN	Central China	northern
E6208	412404	4124	HeN	Central China	northern
E6210	412404	4124	HeN	Central China	northern
E6216	412401	4124	HeN	Central China	northern
E6218	412401	4124	HeN	Central China	northern
E6220	412401	4124	HeN	Central China	northern
E6222	412401	4124	HeN	Central China	northern
E6223	412401	4124	HeN	Central China	northern
E6224	412401	4124	HeN	Central China	northern
E6225	412401	4124	HeN	Central China	northern
E6227	412401	4124	HeN	Central China	northern
E6232	412401	4124	HeN	Central China	northern
E6241	412401	4124	HeN	Central China	northern
E6243	412401	4124	HeN	Central China	northern
E6244	412401	4124	HeN	Central China	northern
E6246	412401	4124	HeN	Central China	northern
E6247	412401	4124	HeN	Central China	northern
E6249	412401	4124	HeN	Central China	northern
E6250	412401	4124	HeN	Central China	northern
E6254	412401	4124	HeN	Central China	northern
E6255	412401	4124	HeN	Central China	northern
E6256	412401	4124	HeN	Central China	northern
E6260	412401	4124	HeN	Central China	northern
E6261	412401	4124	HeN	Central China	northern
E6262	412401	4124	HeN	Central China	northern
E6267	412401	4124	HeN	Central China	northern
E6268	412401	4124	HeN	Central China	northern
E6270	412401	4124	HeN	Central China	northern
E6272	412401	4124	HeN	Central China	northern
E6273	412401	4124	HeN	Central China	northern
E6276	412401	4124	HeN	Central China	northern
E6279	412401	4124	HeN	Central China	northern
E6282	412401	4124	HeN	Central China	northern
E6294	412404	4124	HeN	Central China	northern
E6305	412401	4124	HeN	Central China	northern
E6306	412401	4124	HeN	Central China	northern
E6308	412401	4124	HeN	Central China	northern
E6313	412401	4124	HeN	Central China	northern
E6314	412401	4124	HeN	Central China	northern
E6318	412401	4124	HeN	Central China	northern
E6319	412401	4124	HeN	Central China	northern
F1069	421104	4211	HB	Central China	southern
F1120	421104	4211	HB	Central China	southern
F1121	421104	4211	HB	Central China	southern
F1127	421103	4211	HB	Central China	southern
F1155	421104	4211	HB	Central China	southern
F1219	421103	4211	HB	Central China	southern
F2010	421203	4212	HB	Central China	southern
F2022	421203	4212	HB	Central China	southern
F2047	421203	4212	HB	Central China	southern
F2049	421203	4212	HB	Central China	southern
F2100	421204	4212	HB	Central China	southern
F2109	421204	4212	HB	Central China	southern
F2131	421204	4212	HB	Central China	southern
F2134	421204	4212	HB	Central China	southern
F2155	421202	4212	HB	Central China	southern
F2156	421202	4212	HB	Central China	southern
F2160	421202	4212	HB	Central China	southern
F2169	421202	4212	HB	Central China	southern
F2172	421202	4212	HB	Central China	southern
F2173	421202	4212	HB	Central China	southern
F2176	421202	4212	HB	Central China	southern
F2197	421202	4212	HB	Central China	southern
F2201	421201	4212	HB	Central China	southern
F2204	421201	4212	HB	Central China	southern
F2213	421201	4212	HB	Central China	southern
F2215	421201	4212	HB	Central China	southern
F2218	421201	4212	HB	Central China	southern
F2233	421201	4212	HB	Central China	southern
F2238	421201	4212	HB	Central China	southern
F2239	421201	4212	HB	Central China	southern
F2243	421201	4212	HB	Central China	southern
F2256	421201	4212	HB	Central China	southern
F3020	422102	4221	HB	Central China	southern
F3042	422102	4221	HB	Central China	southern
F3087	422104	4221	HB	Central China	southern
F3102	422103	4221	HB	Central China	southern
F3112	422103	4221	HB	Central China	southern
F3114	422103	4221	HB	Central China	southern
F3115	422103	4221	HB	Central China	southern
F3122	422103	4221	HB	Central China	southern
F3127	422103	4221	HB	Central China	southern
F3153	422101	4221	HB	Central China	southern
F3164	422101	4221	HB	Central China	southern
F3171	422101	4221	HB	Central China	southern
F3173	422101	4221	HB	Central China	southern
F3193	422101	4221	HB	Central China	southern
F3194	422101	4221	HB	Central China	southern
F3195	422101	4221	HB	Central China	southern
F3199	422101	4221	HB	Central China	southern
F4001	422204	4222	HB	Central China	southern
F4002	422204	4222	HB	Central China	southern
F4008	422204	4222	HB	Central China	southern
F4015	422204	4222	HB	Central China	southern
F4032	422204	4222	HB	Central China	southern
F4046	422204	4222	HB	Central China	southern
F4052	422204	4222	HB	Central China	southern
F4057	422204	4222	HB	Central China	southern
F4073	422203	4222	HB	Central China	southern
F4074	422204	4222	HB	Central China	southern
F4087	422203	4222	HB	Central China	southern
F4096	422202	4222	HB	Central China	southern
F4128	422202	4222	HB	Central China	southern
F4129	422203	4222	HB	Central China	southern
F4136	422202	4222	HB	Central China	southern
F4143	422202	4222	HB	Central China	southern
F4147	422202	4222	HB	Central China	southern
F4150	422202	4222	HB	Central China	southern
F4173	422202	4222	HB	Central China	southern
F4198	422203	4222	HB	Central China	southern
F4213	422201	4222	HB	Central China	southern
F4219	422201	4222	HB	Central China	southern
F4225	422201	4222	HB	Central China	southern
F4226	422201	4222	HB	Central China	southern
F4227	422201	4222	HB	Central China	southern
F4235	422201	4222	HB	Central China	southern
F4237	422201	4222	HB	Central China	southern
F4238	422201	4222	HB	Central China	southern
F4239	422201	4222	HB	Central China	southern
F4247	422201	4222	HB	Central China	southern
F4248	422201	4222	HB	Central China	southern
F4254	422201	4222	HB	Central China	southern
F4255	422201	4222	HB	Central China	southern
F4273	422201	4222	HB	Central China	southern
F5017	422302	4223	HB	Central China	southern
F5027	422301	4223	HB	Central China	southern
F5032	422302	4223	HB	Central China	southern
F5056	422302	4223	HB	Central China	southern
F5060	422302	4223	HB	Central China	southern
F5073	422303	4223	HB	Central China	southern
F5079	422303	4223	HB	Central China	southern
F5081	422303	4223	HB	Central China	southern
F5090	422303	4223	HB	Central China	southern
F5101	422303	4223	HB	Central China	southern
F5111	422303	4223	HB	Central China	southern
F5122	422304	4223	HB	Central China	southern
F5127	422304	4223	HB	Central China	southern
F5129	422304	4223	HB	Central China	southern
F5135	422304	4223	HB	Central China	southern
F5140	422304	4223	HB	Central China	southern
F5149	422304	4223	HB	Central China	southern
F5150	422304	4223	HB	Central China	southern
F5170	422301	4223	HB	Central China	southern
F5172	422301	4223	HB	Central China	southern
F5173	422301	4223	HB	Central China	southern
F5174	422301	4223	HB	Central China	southern
F5175	422301	4223	HB	Central China	southern
F5179	422301	4223	HB	Central China	southern
F5183	422301	4223	HB	Central China	southern
F5191	422301	4223	HB	Central China	southern
F5193	422301	4223	HB	Central China	southern
F5194	422301	4223	HB	Central China	southern
F5196	422301	4223	HB	Central China	southern
F5197	422301	4223	HB	Central China	southern
F5200	422301	4223	HB	Central China	southern
F5202	422301	4223	HB	Central China	southern
F6001	422401	4224	HB	Central China	southern
F6009	422401	4224	HB	Central China	southern
F6012	422401	4224	HB	Central China	southern
F6014	422401	4224	HB	Central China	southern
F6027	422401	4224	HB	Central China	southern
F6030	422401	4224	HB	Central China	southern
F6043	422401	4224	HB	Central China	southern
F6044	422401	4224	HB	Central China	southern
F6050	422401	4224	HB	Central China	southern
F6059	422401	4224	HB	Central China	southern
F6089	422402	4224	HB	Central China	southern
F6117	422402	4224	HB	Central China	southern
F6129	422402	4224	HB	Central China	southern
F6156	422403	4224	HB	Central China	southern
F6171	422403	4224	HB	Central China	southern
F6177	422403	4224	HB	Central China	southern
F6212	422404	4224	HB	Central China	southern
F6238	422404	4224	HB	Central China	southern
F6239	422404	4224	HB	Central China	southern
G1001	431103	4311	HN	Central China	southern
G1009	431103	4311	HN	Central China	southern
G1010	431103	4311	HN	Central China	southern
G1011	431103	4311	HN	Central China	southern
G1012	431103	4311	HN	Central China	southern
G1016	431103	4311	HN	Central China	southern
G1020	431103	4311	HN	Central China	southern
G1023	431103	4311	HN	Central China	southern
G1024	431103	4311	HN	Central China	southern
G1029	431103	4311	HN	Central China	southern
G1030	431103	4311	HN	Central China	southern
G1036	431103	4311	HN	Central China	southern
G1041	431103	4311	HN	Central China	southern
G1045	431103	4311	HN	Central China	southern
G1047	431103	4311	HN	Central China	southern
G1064	431103	4311	HN	Central China	southern
G1065	431103	4311	HN	Central China	southern
G1071	431103	4311	HN	Central China	southern
G1072	431103	4311	HN	Central China	southern
G1073	431103	4311	HN	Central China	southern
G1074	431103	4311	HN	Central China	southern
G1091	431104	4311	HN	Central China	southern
G1096	431104	4311	HN	Central China	southern
G1113	431104	4311	HN	Central China	southern
G1119	431104	4311	HN	Central China	southern
G1136	431101	4311	HN	Central China	southern
G1137	431101	4311	HN	Central China	southern
G1139	431101	4311	HN	Central China	southern
G1140	431101	4311	HN	Central China	southern
G1145	431101	4311	HN	Central China	southern
G1146	431101	4311	HN	Central China	southern
G1147	431101	4311	HN	Central China	southern
G1148	431101	4311	HN	Central China	southern
G1152	431101	4311	HN	Central China	southern
G1153	431101	4311	HN	Central China	southern
G1155	431101	4311	HN	Central China	southern
G1156	431101	4311	HN	Central China	southern
G1163	431101	4311	HN	Central China	southern
G1167	431101	4311	HN	Central China	southern
G1168	431101	4311	HN	Central China	southern
G1174	431101	4311	HN	Central China	southern
G1175	431101	4311	HN	Central China	southern
G1176	431101	4311	HN	Central China	southern
G1180	431101	4311	HN	Central China	southern
G1181	431101	4311	HN	Central China	southern
G1183	431101	4311	HN	Central China	southern
G1186	431101	4311	HN	Central China	southern
G1188	431101	4311	HN	Central China	southern
G1193	431101	4311	HN	Central China	southern
G1195	431101	4311	HN	Central China	southern
G1197	431101	4311	HN	Central China	southern
G1198	431101	4311	HN	Central China	southern
G1204	431101	4311	HN	Central China	southern
G1205	431101	4311	HN	Central China	southern
G1206	431101	4311	HN	Central China	southern
G1207	431101	4311	HN	Central China	southern
G1210	431101	4311	HN	Central China	southern
G1212	431101	4311	HN	Central China	southern
G1213	431101	4311	HN	Central China	southern
G1214	431101	4311	HN	Central China	southern
G1215	431101	4311	HN	Central China	southern
G1238	431102	4311	HN	Central China	southern
G1242	431102	4311	HN	Central China	southern
G1244	431102	4311	HN	Central China	southern
G1253	431102	4311	HN	Central China	southern
G1268	431102	4311	HN	Central China	southern
G1270	431102	4311	HN	Central China	southern
G1278	431102	4311	HN	Central China	southern
G2002	431204	4312	HN	Central China	southern
G2004	431204	4312	HN	Central China	southern
G2007	431204	4312	HN	Central China	southern
G2008	431204	4312	HN	Central China	southern
G2009	431204	4312	HN	Central China	southern
G2010	431204	4312	HN	Central China	southern
G2013	431204	4312	HN	Central China	southern
G2014	431204	4312	HN	Central China	southern
G2015	431204	4312	HN	Central China	southern
G2016	431204	4312	HN	Central China	southern
G2017	431204	4312	HN	Central China	southern
G2019	431204	4312	HN	Central China	southern
G2023	431204	4312	HN	Central China	southern
G2024	431204	4312	HN	Central China	southern
G2026	431204	4312	HN	Central China	southern
G2027	431204	4312	HN	Central China	southern
G2030	431204	4312	HN	Central China	southern
G2032	431204	4312	HN	Central China	southern
G2037	431204	4312	HN	Central China	southern
G2038	431204	4312	HN	Central China	southern
G2044	431204	4312	HN	Central China	southern
G2045	431204	4312	HN	Central China	southern
G2053	431204	4312	HN	Central China	southern
G2054	431204	4312	HN	Central China	southern
G2055	431203	4312	HN	Central China	southern
G2056	431203	4312	HN	Central China	southern
G2060	431203	4312	HN	Central China	southern
G2067	431203	4312	HN	Central China	southern
G2068	431203	4312	HN	Central China	southern
G2071	431203	4312	HN	Central China	southern
G2072	431203	4312	HN	Central China	southern
G2075	431203	4312	HN	Central China	southern
G2076	431203	4312	HN	Central China	southern
G2081	431203	4312	HN	Central China	southern
G2082	431203	4312	HN	Central China	southern
G2084	431203	4312	HN	Central China	southern
G2104	431201	4312	HN	Central China	southern
G2106	431201	4312	HN	Central China	southern
G2107	431201	4312	HN	Central China	southern
G2112	431201	4312	HN	Central China	southern
G2113	431201	4312	HN	Central China	southern
G2116	431201	4312	HN	Central China	southern
G2117	431201	4312	HN	Central China	southern
G2120	431202	4312	HN	Central China	southern
G2123	431201	4312	HN	Central China	southern
G2124	431201	4312	HN	Central China	southern
G2129	431201	4312	HN	Central China	southern
G2130	431201	4312	HN	Central China	southern
G2131	431201	4312	HN	Central China	southern
G2133	431202	4312	HN	Central China	southern
G2134	431201	4312	HN	Central China	southern
G2144	431201	4312	HN	Central China	southern
G2145	431201	4312	HN	Central China	southern
G2146	431201	4312	HN	Central China	southern
G2152	431201	4312	HN	Central China	southern
G2156	431202	4312	HN	Central China	southern
G2160	431202	4312	HN	Central China	southern
G2161	431201	4312	HN	Central China	southern
G2168	431201	4312	HN	Central China	southern
G2170	431201	4312	HN	Central China	southern
G2171	431201	4312	HN	Central China	southern
G2172	431201	4312	HN	Central China	southern
G2175	431201	4312	HN	Central China	southern
G2176	431201	4312	HN	Central China	southern
G2178	431201	4312	HN	Central China	southern
G2179	431201	4312	HN	Central China	southern
G2198	431202	4312	HN	Central China	southern
G2199	431202	4312	HN	Central China	southern
G2203	431202	4312	HN	Central China	southern
G2223	431202	4312	HN	Central China	southern
G2224	431202	4312	HN	Central China	southern
G2225	431202	4312	HN	Central China	southern
G2227	431202	4312	HN	Central China	southern
G2228	431202	4312	HN	Central China	southern
G2230	431202	4312	HN	Central China	southern
G3004	432102	4321	HN	Central China	southern
G3008	432102	4321	HN	Central China	southern
G3010	432102	4321	HN	Central China	southern
G3011	432102	4321	HN	Central China	southern
G3012	432102	4321	HN	Central China	southern
G3017	432102	4321	HN	Central China	southern
G3018	432102	4321	HN	Central China	southern
G3022	432102	4321	HN	Central China	southern
G3024	432102	4321	HN	Central China	southern
G3025	432102	4321	HN	Central China	southern
G3026	432102	4321	HN	Central China	southern
G3030	432102	4321	HN	Central China	southern
G3031	432102	4321	HN	Central China	southern
G3039	432102	4321	HN	Central China	southern
G3041	432102	4321	HN	Central China	southern
G3044	432102	4321	HN	Central China	southern
G3052	432102	4321	HN	Central China	southern
G3070	432103	4321	HN	Central China	southern
G3072	432103	4321	HN	Central China	southern
G3073	432103	4321	HN	Central China	southern
G3075	432103	4321	HN	Central China	southern
G3076	432103	4321	HN	Central China	southern
G3078	432103	4321	HN	Central China	southern
G3082	432103	4321	HN	Central China	southern
G3084	432103	4321	HN	Central China	southern
G3092	432103	4321	HN	Central China	southern
G3103	432103	4321	HN	Central China	southern
G3108	432103	4321	HN	Central China	southern
G3110	432103	4321	HN	Central China	southern
G3111	432103	4321	HN	Central China	southern
G3115	432103	4321	HN	Central China	southern
G3119	432103	4321	HN	Central China	southern
G3120	432103	4321	HN	Central China	southern
G3123	432104	4321	HN	Central China	southern
G3124	432104	4321	HN	Central China	southern
G3125	432104	4321	HN	Central China	southern
G3128	432104	4321	HN	Central China	southern
G3134	432104	4321	HN	Central China	southern
G3137	432104	4321	HN	Central China	southern
G3139	432104	4321	HN	Central China	southern
G3142	432104	4321	HN	Central China	southern
G3146	432104	4321	HN	Central China	southern
G3147	432104	4321	HN	Central China	southern
G3150	432104	4321	HN	Central China	southern
G3151	432104	4321	HN	Central China	southern
G3153	432104	4321	HN	Central China	southern
G3162	432104	4321	HN	Central China	southern
G3163	432104	4321	HN	Central China	southern
G3176	432104	4321	HN	Central China	southern
G3178	432104	4321	HN	Central China	southern
G3191	432105	4321	HN	Central China	southern
G3192	432105	4321	HN	Central China	southern
G3196	432105	4321	HN	Central China	southern
G3197	432105	4321	HN	Central China	southern
G3208	432105	4321	HN	Central China	southern
G3209	432105	4321	HN	Central China	southern
G3218	432105	4321	HN	Central China	southern
G3219	432105	4321	HN	Central China	southern
G3220	432105	4321	HN	Central China	southern
G3221	432105	4321	HN	Central China	southern
G3222	432105	4321	HN	Central China	southern
G3232	432105	4321	HN	Central China	southern
G4001	432202	4322	HN	Central China	southern
G4002	432202	4322	HN	Central China	southern
G4012	432202	4322	HN	Central China	southern
G4013	432202	4322	HN	Central China	southern
G4021	432202	4322	HN	Central China	southern
G4022	432202	4322	HN	Central China	southern
G4031	432202	4322	HN	Central China	southern
G4034	432202	4322	HN	Central China	southern
G4045	432202	4322	HN	Central China	southern
G4046	432202	4322	HN	Central China	southern
G4047	432202	4322	HN	Central China	southern
G4053	432202	4322	HN	Central China	southern
G4056	432202	4322	HN	Central China	southern
G4058	432202	4322	HN	Central China	southern
G4059	432202	4322	HN	Central China	southern
G4070	432201	4322	HN	Central China	southern
G4071	432201	4322	HN	Central China	southern
G4078	432201	4322	HN	Central China	southern
G4085	432201	4322	HN	Central China	southern
G4087	432201	4322	HN	Central China	southern
G4096	432201	4322	HN	Central China	southern
G4099	432201	4322	HN	Central China	southern
G4100	432201	4322	HN	Central China	southern
G4108	432201	4322	HN	Central China	southern
G4109	432201	4322	HN	Central China	southern
G4111	432201	4322	HN	Central China	southern
G4112	432201	4322	HN	Central China	southern
G4113	432201	4322	HN	Central China	southern
G4114	432201	4322	HN	Central China	southern
G4116	432201	4322	HN	Central China	southern
G4118	432201	4322	HN	Central China	southern
G4119	432201	4322	HN	Central China	southern
G4120	432201	4322	HN	Central China	southern
G4125	432201	4322	HN	Central China	southern
G4126	432201	4322	HN	Central China	southern
G4131	432204	4322	HN	Central China	southern
G4132	432204	4322	HN	Central China	southern
G4135	432204	4322	HN	Central China	southern
G4137	432204	4322	HN	Central China	southern
G4138	432204	4322	HN	Central China	southern
G4142	432204	4322	HN	Central China	southern
G4143	432204	4322	HN	Central China	southern
G4147	432204	4322	HN	Central China	southern
G4148	432204	4322	HN	Central China	southern
G4156	432204	4322	HN	Central China	southern
G4157	432204	4322	HN	Central China	southern
G4158	432204	4322	HN	Central China	southern
G4159	432204	4322	HN	Central China	southern
G4165	432204	4322	HN	Central China	southern
G4168	432204	4322	HN	Central China	southern
G4179	432204	4322	HN	Central China	southern
G4180	432204	4322	HN	Central China	southern
G4187	432204	4322	HN	Central China	southern
G4188	432204	4322	HN	Central China	southern
G4189	432204	4322	HN	Central China	southern
G4195	432204	4322	HN	Central China	southern
G4196	432204	4322	HN	Central China	southern
G4197	432204	4322	HN	Central China	southern
G4198	432204	4322	HN	Central China	southern
G4202	432203	4322	HN	Central China	southern
G4203	432203	4322	HN	Central China	southern
G4206	432203	4322	HN	Central China	southern
G4207	432203	4322	HN	Central China	southern
G4208	432203	4322	HN	Central China	southern
G4211	432203	4322	HN	Central China	southern
G4212	432203	4322	HN	Central China	southern
G4213	432203	4322	HN	Central China	southern
G4225	432203	4322	HN	Central China	southern
G4226	432203	4322	HN	Central China	southern
G4227	432203	4322	HN	Central China	southern
G4228	432203	4322	HN	Central China	southern
G4229	432203	4322	HN	Central China	southern
G4236	432203	4322	HN	Central China	southern
G4237	432203	4322	HN	Central China	southern
G4238	432203	4322	HN	Central China	southern
G4242	432203	4322	HN	Central China	southern
G4243	432203	4322	HN	Central China	southern
G4244	432203	4322	HN	Central China	southern
G4245	432203	4322	HN	Central China	southern
G4247	432203	4322	HN	Central China	southern
G4248	432203	4322	HN	Central China	southern
G4250	432203	4322	HN	Central China	southern
G4260	432203	4322	HN	Central China	southern
G5001	432304	4323	HN	Central China	southern
G5002	432304	4323	HN	Central China	southern
G5003	432304	4323	HN	Central China	southern
G5008	432304	4323	HN	Central China	southern
G5010	432304	4323	HN	Central China	southern
G5018	432304	4323	HN	Central China	southern
G5019	432304	4323	HN	Central China	southern
G5020	432304	4323	HN	Central China	southern
G5021	432304	4323	HN	Central China	southern
G5022	432304	4323	HN	Central China	southern
G5023	432304	4323	HN	Central China	southern
G5025	432304	4323	HN	Central China	southern
G5026	432304	4323	HN	Central China	southern
G5028	432304	4323	HN	Central China	southern
G5029	432304	4323	HN	Central China	southern
G5036	432304	4323	HN	Central China	southern
G5041	432304	4323	HN	Central China	southern
G5047	432304	4323	HN	Central China	southern
G5058	432302	4323	HN	Central China	southern
G5059	432302	4323	HN	Central China	southern
G5060	432302	4323	HN	Central China	southern
G5062	432302	4323	HN	Central China	southern
G5063	432302	4323	HN	Central China	southern
G5064	432302	4323	HN	Central China	southern
G5066	432302	4323	HN	Central China	southern
G5068	432302	4323	HN	Central China	southern
G5069	432302	4323	HN	Central China	southern
G5070	432302	4323	HN	Central China	southern
G5071	432302	4323	HN	Central China	southern
G5072	432302	4323	HN	Central China	southern
G5073	432302	4323	HN	Central China	southern
G5075	432302	4323	HN	Central China	southern
G5083	432302	4323	HN	Central China	southern
G5084	432302	4323	HN	Central China	southern
G5090	432302	4323	HN	Central China	southern
G5094	432302	4323	HN	Central China	southern
G5096	432302	4323	HN	Central China	southern
G5098	432302	4323	HN	Central China	southern
G5102	432302	4323	HN	Central China	southern
G5106	432302	4323	HN	Central China	southern
G5107	432302	4323	HN	Central China	southern
G5117	432301	4323	HN	Central China	southern
G5118	432301	4323	HN	Central China	southern
G5119	432301	4323	HN	Central China	southern
G5120	432301	4323	HN	Central China	southern
G5124	432301	4323	HN	Central China	southern
G5129	432301	4323	HN	Central China	southern
G5130	432301	4323	HN	Central China	southern
G5131	432301	4323	HN	Central China	southern
G5132	432301	4323	HN	Central China	southern
G5133	432301	4323	HN	Central China	southern
G5134	432301	4323	HN	Central China	southern
G5135	432301	4323	HN	Central China	southern
G5137	432301	4323	HN	Central China	southern
G5138	432301	4323	HN	Central China	southern
G5139	432301	4323	HN	Central China	southern
G5142	432301	4323	HN	Central China	southern
G5143	432301	4323	HN	Central China	southern
G5144	432301	4323	HN	Central China	southern
G5146	432301	4323	HN	Central China	southern
G5148	432301	4323	HN	Central China	southern
G5153	432301	4323	HN	Central China	southern
G5156	432301	4323	HN	Central China	southern
G5157	432301	4323	HN	Central China	southern
G5158	432301	4323	HN	Central China	southern
G5159	432301	4323	HN	Central China	southern
G5160	432301	4323	HN	Central China	southern
G5161	432301	4323	HN	Central China	southern
G5162	432301	4323	HN	Central China	southern
G5164	432301	4323	HN	Central China	southern
G5165	432301	4323	HN	Central China	southern
G5167	432301	4323	HN	Central China	southern
G5168	432301	4323	HN	Central China	southern
G5170	432301	4323	HN	Central China	southern
G5173	432301	4323	HN	Central China	southern
G5174	432301	4323	HN	Central China	southern
G5176	432303	4323	HN	Central China	southern
G5177	432303	4323	HN	Central China	southern
G5179	432303	4323	HN	Central China	southern
G5180	432303	4323	HN	Central China	southern
G5181	432303	4323	HN	Central China	southern
G5182	432303	4323	HN	Central China	southern
G5183	432303	4323	HN	Central China	southern
G5187	432303	4323	HN	Central China	southern
G5188	432303	4323	HN	Central China	southern
G5189	432303	4323	HN	Central China	southern
G5190	432303	4323	HN	Central China	southern
G5191	432303	4323	HN	Central China	southern
G5194	432303	4323	HN	Central China	southern
G5195	432303	4323	HN	Central China	southern
G5196	432303	4323	HN	Central China	southern
G5198	432303	4323	HN	Central China	southern
G5201	432303	4323	HN	Central China	southern
G5203	432303	4323	HN	Central China	southern
G5204	432303	4323	HN	Central China	southern
G5206	432303	4323	HN	Central China	southern
G5207	432303	4323	HN	Central China	southern
G5210	432303	4323	HN	Central China	southern
G5211	432303	4323	HN	Central China	southern
G5217	432303	4323	HN	Central China	southern
G5223	432303	4323	HN	Central China	southern
G5224	432303	4323	HN	Central China	southern
G5227	432303	4323	HN	Central China	southern
G5228	432303	4323	HN	Central China	southern
G5232	432303	4323	HN	Central China	southern
G5239	432303	4323	HN	Central China	southern
G5240	432303	4323	HN	Central China	southern
G5241	432303	4323	HN	Central China	southern
G6001	432403	4324	HN	Central China	southern
G6002	432403	4324	HN	Central China	southern
G6003	432403	4324	HN	Central China	southern
G6011	432403	4324	HN	Central China	southern
G6012	432403	4324	HN	Central China	southern
G6013	432403	4324	HN	Central China	southern
G6017	432403	4324	HN	Central China	southern
G6025	432403	4324	HN	Central China	southern
G6029	432403	4324	HN	Central China	southern
G6030	432403	4324	HN	Central China	southern
G6032	432403	4324	HN	Central China	southern
G6036	432403	4324	HN	Central China	southern
G6038	432403	4324	HN	Central China	southern
G6041	432403	4324	HN	Central China	southern
G6048	432403	4324	HN	Central China	southern
G6051	432403	4324	HN	Central China	southern
G6056	432403	4324	HN	Central China	southern
G6064	432402	4324	HN	Central China	southern
G6068	432402	4324	HN	Central China	southern
G6071	432402	4324	HN	Central China	southern
G6076	432402	4324	HN	Central China	southern
G6079	432402	4324	HN	Central China	southern
G6086	432402	4324	HN	Central China	southern
G6109	432402	4324	HN	Central China	southern
G6110	432402	4324	HN	Central China	southern
G6143	432404	4324	HN	Central China	southern
G6145	432404	4324	HN	Central China	southern
G6154	432404	4324	HN	Central China	southern
G6155	432404	4324	HN	Central China	southern
G6157	432404	4324	HN	Central China	southern
G6161	432404	4324	HN	Central China	southern
G6169	432404	4324	HN	Central China	southern
G6176	432404	4324	HN	Central China	southern
G6177	432404	4324	HN	Central China	southern
G6185	432401	4324	HN	Central China	southern
G6186	432401	4324	HN	Central China	southern
G6188	432401	4324	HN	Central China	southern
G6191	432401	4324	HN	Central China	southern
G6200	432401	4324	HN	Central China	southern
G6202	432401	4324	HN	Central China	southern
G6203	432401	4324	HN	Central China	southern
G6206	432401	4324	HN	Central China	southern
G6208	432401	4324	HN	Central China	southern
G6210	432401	4324	HN	Central China	southern
G6211	432401	4324	HN	Central China	southern
G6213	432401	4324	HN	Central China	southern
G6214	432401	4324	HN	Central China	southern
G6216	432401	4324	HN	Central China	southern
G6217	432401	4324	HN	Central China	southern
G6218	432401	4324	HN	Central China	southern
G6220	432401	4324	HN	Central China	southern
G6223	432401	4324	HN	Central China	southern
G6224	432401	4324	HN	Central China	southern
G6228	432401	4324	HN	Central China	southern
G6229	432401	4324	HN	Central China	southern
G6231	432401	4324	HN	Central China	southern
G6232	432401	4324	HN	Central China	southern
G6239	432401	4324	HN	Central China	southern
G6241	432401	4324	HN	Central China	southern
G6242	432401	4324	HN	Central China	southern
G6250	432401	4324	HN	Central China	southern
H1001	451103	4511	GX	South China	southern
H1007	451103	4511	GX	South China	southern
H1008	451103	4511	GX	South China	southern
H1009	451103	4511	GX	South China	southern
H1010	451103	4511	GX	South China	southern
H1041	451103	4511	GX	South China	southern
H1048	451103	4511	GX	South China	southern
H1049	451103	4511	GX	South China	southern
H1052	451103	4511	GX	South China	southern
H1060	451103	4511	GX	South China	southern
H1061	451103	4511	GX	South China	southern
H1067	451104	4511	GX	South China	southern
H1069	451104	4511	GX	South China	southern
H1074	451104	4511	GX	South China	southern
H1084	451104	4511	GX	South China	southern
H1085	451104	4511	GX	South China	southern
H1088	451104	4511	GX	South China	southern
H1089	451104	4511	GX	South China	southern
H1090	451104	4511	GX	South China	southern
H1091	451104	4511	GX	South China	southern
H1092	451104	4511	GX	South China	southern
H1093	451104	4511	GX	South China	southern
H1094	451104	4511	GX	South China	southern
H1095	451104	4511	GX	South China	southern
H1096	451104	4511	GX	South China	southern
H1097	451104	4511	GX	South China	southern
H1098	451104	4511	GX	South China	southern
H1099	451104	4511	GX	South China	southern
H1104	451104	4511	GX	South China	southern
H1105	451104	4511	GX	South China	southern
H1106	451104	4511	GX	South China	southern
H1107	451104	4511	GX	South China	southern
H1112	451104	4511	GX	South China	southern
H1118	451104	4511	GX	South China	southern
H1119	451104	4511	GX	South China	southern
H1132	451103	4511	GX	South China	southern
H1133	451103	4511	GX	South China	southern
H1134	451103	4511	GX	South China	southern
H1136	451103	4511	GX	South China	southern
H1142	451103	4511	GX	South China	southern
H1161	451105	4511	GX	South China	southern
H1169	451102	4511	GX	South China	southern
H1177	451105	4511	GX	South China	southern
H1194	451105	4511	GX	South China	southern
H1195	451105	4511	GX	South China	southern
H1201	451102	4511	GX	South China	southern
H1210	451102	4511	GX	South China	southern
H1215	451105	4511	GX	South China	southern
H1219	451102	4511	GX	South China	southern
H1223	451102	4511	GX	South China	southern
H1227	451102	4511	GX	South China	southern
H1230	451102	4511	GX	South China	southern
H1231	451102	4511	GX	South China	southern
H1232	451102	4511	GX	South China	southern
H1236	451102	4511	GX	South China	southern
H1241	451102	4511	GX	South China	southern
H1253	451102	4511	GX	South China	southern
H1254	451102	4511	GX	South China	southern
H1255	451102	4511	GX	South China	southern
H2002	451203	4512	GX	South China	southern
H2009	451203	4512	GX	South China	southern
H2010	451203	4512	GX	South China	southern
H2011	451203	4512	GX	South China	southern
H2017	451203	4512	GX	South China	southern
H2019	451203	4512	GX	South China	southern
H2021	451203	4512	GX	South China	southern
H2022	451203	4512	GX	South China	southern
H2023	451203	4512	GX	South China	southern
H2030	451203	4512	GX	South China	southern
H2031	451203	4512	GX	South China	southern
H2033	451203	4512	GX	South China	southern
H2034	451203	4512	GX	South China	southern
H2036	451203	4512	GX	South China	southern
H2039	451203	4512	GX	South China	southern
H2040	451203	4512	GX	South China	southern
H2044	451203	4512	GX	South China	southern
H2045	451203	4512	GX	South China	southern
H2048	451203	4512	GX	South China	southern
H2054	451203	4512	GX	South China	southern
H2083	451203	4512	GX	South China	southern
H2086	451203	4512	GX	South China	southern
H2091	451203	4512	GX	South China	southern
H2092	451203	4512	GX	South China	southern
H2106	451204	4512	GX	South China	southern
H2107	451204	4512	GX	South China	southern
H2108	451204	4512	GX	South China	southern
H2109	451204	4512	GX	South China	southern
H2112	451204	4512	GX	South China	southern
H2118	451204	4512	GX	South China	southern
H2131	451204	4512	GX	South China	southern
H2136	451204	4512	GX	South China	southern
H2141	451204	4512	GX	South China	southern
H2144	451204	4512	GX	South China	southern
H2147	451204	4512	GX	South China	southern
H2151	451204	4512	GX	South China	southern
H2152	451204	4512	GX	South China	southern
H2153	451204	4512	GX	South China	southern
H2154	451204	4512	GX	South China	southern
H2155	451204	4512	GX	South China	southern
H2163	451204	4512	GX	South China	southern
H2164	451204	4512	GX	South China	southern
H2170	451204	4512	GX	South China	southern
H2177	451204	4512	GX	South China	southern
H2188	451204	4512	GX	South China	southern
H2189	451204	4512	GX	South China	southern
H2191	451204	4512	GX	South China	southern
H2193	451204	4512	GX	South China	southern
H2194	451204	4512	GX	South China	southern
H2204	451204	4512	GX	South China	southern
H2214	451201	4512	GX	South China	southern
H2215	451201	4512	GX	South China	southern
H2220	451201	4512	GX	South China	southern
H2230	451201	4512	GX	South China	southern
H2235	451201	4512	GX	South China	southern
H2245	451201	4512	GX	South China	southern
H2294	451202	4512	GX	South China	southern
H2301	451202	4512	GX	South China	southern
H3001	452102	4521	GX	South China	southern
H3011	452102	4521	GX	South China	southern
H3017	452102	4521	GX	South China	southern
H3020	452102	4521	GX	South China	southern
H3021	452102	4521	GX	South China	southern
H3022	452102	4521	GX	South China	southern
H3024	452102	4521	GX	South China	southern
H3025	452102	4521	GX	South China	southern
H3026	452102	4521	GX	South China	southern
H3037	452102	4521	GX	South China	southern
H3043	452102	4521	GX	South China	southern
H3044	452102	4521	GX	South China	southern
H3046	452102	4521	GX	South China	southern
H3049	452102	4521	GX	South China	southern
H3050	452102	4521	GX	South China	southern
H3054	452102	4521	GX	South China	southern
H3076	452103	4521	GX	South China	southern
H3081	452103	4521	GX	South China	southern
H3082	452103	4521	GX	South China	southern
H3085	452103	4521	GX	South China	southern
H3086	452103	4521	GX	South China	southern
H3089	452103	4521	GX	South China	southern
H3090	452103	4521	GX	South China	southern
H3091	452103	4521	GX	South China	southern
H3092	452103	4521	GX	South China	southern
H3095	452103	4521	GX	South China	southern
H3096	452103	4521	GX	South China	southern
H3109	452103	4521	GX	South China	southern
H3116	452103	4521	GX	South China	southern
H3118	452103	4521	GX	South China	southern
H3119	452103	4521	GX	South China	southern
H3120	452103	4521	GX	South China	southern
H3124	452103	4521	GX	South China	southern
H3148	452104	4521	GX	South China	southern
H3165	452104	4521	GX	South China	southern
H3170	452104	4521	GX	South China	southern
H3171	452104	4521	GX	South China	southern
H3172	452104	4521	GX	South China	southern
H3173	452104	4521	GX	South China	southern
H3175	452104	4521	GX	South China	southern
H3186	452104	4521	GX	South China	southern
H3191	452104	4521	GX	South China	southern
H3192	452104	4521	GX	South China	southern
H3194	452104	4521	GX	South China	southern
H3195	452104	4521	GX	South China	southern
H3196	452104	4521	GX	South China	southern
H3197	452104	4521	GX	South China	southern
H3226	452105	4521	GX	South China	southern
H3227	452105	4521	GX	South China	southern
H3228	452105	4521	GX	South China	southern
H3233	452105	4521	GX	South China	southern
H3234	452105	4521	GX	South China	southern
H3235	452105	4521	GX	South China	southern
H3236	452105	4521	GX	South China	southern
H3238	452105	4521	GX	South China	southern
H3239	452105	4521	GX	South China	southern
H3242	452105	4521	GX	South China	southern
H3243	452105	4521	GX	South China	southern
H3244	452105	4521	GX	South China	southern
H3245	452105	4521	GX	South China	southern
H3246	452105	4521	GX	South China	southern
H3247	452105	4521	GX	South China	southern
H3248	452105	4521	GX	South China	southern
H3249	452105	4521	GX	South China	southern
H3250	452105	4521	GX	South China	southern
H3252	452105	4521	GX	South China	southern
H3255	452105	4521	GX	South China	southern
H3259	452105	4521	GX	South China	southern
H3262	452105	4521	GX	South China	southern
H3267	452105	4521	GX	South China	southern
H3268	452105	4521	GX	South China	southern
H4002	452204	4522	GX	South China	southern
H4003	452204	4522	GX	South China	southern
H4006	452204	4522	GX	South China	southern
H4008	452204	4522	GX	South China	southern
H4010	452204	4522	GX	South China	southern
H4012	452204	4522	GX	South China	southern
H4013	452204	4522	GX	South China	southern
H4014	452204	4522	GX	South China	southern
H4015	452204	4522	GX	South China	southern
H4016	452204	4522	GX	South China	southern
H4033	452204	4522	GX	South China	southern
H4034	452204	4522	GX	South China	southern
H4036	452204	4522	GX	South China	southern
H4041	452204	4522	GX	South China	southern
H4042	452204	4522	GX	South China	southern
H4045	452204	4522	GX	South China	southern
H4047	452204	4522	GX	South China	southern
H4051	452204	4522	GX	South China	southern
H4052	452204	4522	GX	South China	southern
H4055	452203	4522	GX	South China	southern
H4057	452204	4522	GX	South China	southern
H4058	452204	4522	GX	South China	southern
H4070	452204	4522	GX	South China	southern
H4072	452202	4522	GX	South China	southern
H4073	452202	4522	GX	South China	southern
H4076	452202	4522	GX	South China	southern
H4080	452202	4522	GX	South China	southern
H4088	452202	4522	GX	South China	southern
H4089	452202	4522	GX	South China	southern
H4090	452202	4522	GX	South China	southern
H4092	452202	4522	GX	South China	southern
H4093	452202	4522	GX	South China	southern
H4094	452202	4522	GX	South China	southern
H4103	452202	4522	GX	South China	southern
H4111	452202	4522	GX	South China	southern
H4113	452202	4522	GX	South China	southern
H4115	452202	4522	GX	South China	southern
H4116	452202	4522	GX	South China	southern
H4117	452202	4522	GX	South China	southern
H4119	452202	4522	GX	South China	southern
H4124	452202	4522	GX	South China	southern
H4129	452203	4522	GX	South China	southern
H4131	452203	4522	GX	South China	southern
H4132	452203	4522	GX	South China	southern
H4135	452203	4522	GX	South China	southern
H4139	452203	4522	GX	South China	southern
H4145	452203	4522	GX	South China	southern
H4147	452203	4522	GX	South China	southern
H4150	452203	4522	GX	South China	southern
H4152	452203	4522	GX	South China	southern
H4153	452203	4522	GX	South China	southern
H4156	452203	4522	GX	South China	southern
H4160	452203	4522	GX	South China	southern
H4161	452203	4522	GX	South China	southern
H4165	452203	4522	GX	South China	southern
H4170	452203	4522	GX	South China	southern
H4173	452203	4522	GX	South China	southern
H4175	452203	4522	GX	South China	southern
H4176	452203	4522	GX	South China	southern
H4181	452203	4522	GX	South China	southern
H4182	452203	4522	GX	South China	southern
H4183	452201	4522	GX	South China	southern
H4184	452201	4522	GX	South China	southern
H4192	452201	4522	GX	South China	southern
H4193	452201	4522	GX	South China	southern
H4195	452201	4522	GX	South China	southern
H4197	452201	4522	GX	South China	southern
H4212	452201	4522	GX	South China	southern
H4217	452201	4522	GX	South China	southern
H4218	452201	4522	GX	South China	southern
H4219	452201	4522	GX	South China	southern
H4221	452201	4522	GX	South China	southern
H4223	452201	4522	GX	South China	southern
H4226	452201	4522	GX	South China	southern
H4229	452201	4522	GX	South China	southern
H4230	452201	4522	GX	South China	southern
H4231	452201	4522	GX	South China	southern
H4233	452201	4522	GX	South China	southern
H4235	452201	4522	GX	South China	southern
H4255	452201	4522	GX	South China	southern
H5002	452302	4523	GX	South China	southern
H5003	452302	4523	GX	South China	southern
H5009	452302	4523	GX	South China	southern
H5010	452302	4523	GX	South China	southern
H5011	452302	4523	GX	South China	southern
H5014	452302	4523	GX	South China	southern
H5016	452302	4523	GX	South China	southern
H5017	452302	4523	GX	South China	southern
H5019	452302	4523	GX	South China	southern
H5021	452302	4523	GX	South China	southern
H5022	452302	4523	GX	South China	southern
H5023	452302	4523	GX	South China	southern
H5025	452302	4523	GX	South China	southern
H5031	452302	4523	GX	South China	southern
H5032	452302	4523	GX	South China	southern
H5033	452302	4523	GX	South China	southern
H5034	452302	4523	GX	South China	southern
H5036	452302	4523	GX	South China	southern
H5041	452302	4523	GX	South China	southern
H5044	452302	4523	GX	South China	southern
H5045	452302	4523	GX	South China	southern
H5052	452302	4523	GX	South China	southern
H5053	452302	4523	GX	South China	southern
H5055	452302	4523	GX	South China	southern
H5078	452303	4523	GX	South China	southern
H5082	452303	4523	GX	South China	southern
H5092	452303	4523	GX	South China	southern
H5093	452303	4523	GX	South China	southern
H5096	452303	4523	GX	South China	southern
H5112	452303	4523	GX	South China	southern
H5118	452303	4523	GX	South China	southern
H5131	452303	4523	GX	South China	southern
H5140	452303	4523	GX	South China	southern
H5142	452303	4523	GX	South China	southern
H5144	452303	4523	GX	South China	southern
H5148	452303	4523	GX	South China	southern
H5150	452303	4523	GX	South China	southern
H5151	452303	4523	GX	South China	southern
H5154	452303	4523	GX	South China	southern
H5163	452303	4523	GX	South China	southern
H5170	452304	4523	GX	South China	southern
H5174	452304	4523	GX	South China	southern
H5175	452304	4523	GX	South China	southern
H5176	452304	4523	GX	South China	southern
H5177	452304	4523	GX	South China	southern
H5179	452304	4523	GX	South China	southern
H5187	452304	4523	GX	South China	southern
H5188	452304	4523	GX	South China	southern
H5189	452304	4523	GX	South China	southern
H5194	452304	4523	GX	South China	southern
H5204	452304	4523	GX	South China	southern
H5216	452304	4523	GX	South China	southern
H5219	452304	4523	GX	South China	southern
H5220	452304	4523	GX	South China	southern
H5221	452304	4523	GX	South China	southern
H5229	452304	4523	GX	South China	southern
H5230	452304	4523	GX	South China	southern
H5242	452301	4523	GX	South China	southern
H5244	452301	4523	GX	South China	southern
H5245	452301	4523	GX	South China	southern
H5246	452301	4523	GX	South China	southern
H5247	452301	4523	GX	South China	southern
H5252	452301	4523	GX	South China	southern
H5255	452301	4523	GX	South China	southern
H5259	452301	4523	GX	South China	southern
H5260	452301	4523	GX	South China	southern
H5262	452301	4523	GX	South China	southern
H5263	452301	4523	GX	South China	southern
H5265	452301	4523	GX	South China	southern
H5273	452301	4523	GX	South China	southern
H5276	452301	4523	GX	South China	southern
H5279	452301	4523	GX	South China	southern
H5284	452301	4523	GX	South China	southern
H5286	452301	4523	GX	South China	southern
H5287	452301	4523	GX	South China	southern
H5291	452301	4523	GX	South China	southern
H5294	452301	4523	GX	South China	southern
H5295	452301	4523	GX	South China	southern
H5301	452301	4523	GX	South China	southern
H5302	452301	4523	GX	South China	southern
H5308	452301	4523	GX	South China	southern
H6001	452402	4524	GX	South China	southern
H6010	452402	4524	GX	South China	southern
H6012	452402	4524	GX	South China	southern
H6013	452402	4524	GX	South China	southern
H6015	452402	4524	GX	South China	southern
H6017	452402	4524	GX	South China	southern
H6021	452402	4524	GX	South China	southern
H6041	452402	4524	GX	South China	southern
H6042	452402	4524	GX	South China	southern
H6047	452402	4524	GX	South China	southern
H6052	452402	4524	GX	South China	southern
H6053	452402	4524	GX	South China	southern
H6059	452402	4524	GX	South China	southern
H6065	452402	4524	GX	South China	southern
[truncated: 1,227 more rows]

## Sheet: Table S3
Table S3. The metadata of this cohort
The factor group used in the present study. The first column listed the factor name and first column is the factor group.
Factor	Group
Province	Geography Information
Community	Geography Information
City	Geography Information
Region	Geography Information
Area	Geography Information
Age	Demography Information
Drinker	Demography Information
Education	Demography Information
Gender	Demography Information
Pa	Demography Information
Smoker	Demography Information
Stratum	Demography Information
Urban	Demography Information
Cake	Food Information
Other cereals	Food Information
Beverage	Food Information
Dry legume	Food Information
Egg	Food Information
Fast food	Food Information
Aquatic	Food Information
Fruit	Food Information
Legume	Food Information
Legume products	Food Information
Milk	Food Information
Nuts	Food Information
Animal oil	Food Information
Vegetable oil	Food Information
Organ meat	Food Information
Other food	Food Information
Other livestock meat	Food Information
Soy sauce	Food Information
Pork	Food Information
Poultry	Food Information
Rice	Food Information
Salt	Food Information
Pickled vegetables	Food Information
Sauce	Food Information
Starches	Food Information
Sugar	Food Information
Tuber	Food Information
Vegetables	Food Information
Wheat	Food Information
Alcohol	Food Information
Ash	Nutrient Information
Calcium	Nutrient Information
Energy from carbohydrate	Nutrient Information
Energy from fat	Nutrient Information
Energy from protein	Nutrient Information
Carbohydrate	Nutrient Information
Carotene	Nutrient Information
Cholesterol	Nutrient Information
Copper	Nutrient Information
Fat	Nutrient Information
Iron	Nutrient Information
Fibre	Nutrient Information
Potassium	Nutrient Information
Energy	Nutrient Information
Magnesium	Nutrient Information
Manganese	Nutrient Information
Sodium	Nutrient Information
Niacin	Nutrient Information
Phosphorus	Nutrient Information
Protein	Nutrient Information
Rentinol	Nutrient Information
Riboflav	Nutrient Information
Selenium	Nutrient Information
Thiamin	Nutrient Information
Vitamin C	Nutrient Information
Vitamin E	Nutrient Information
Vitamin A	Nutrient Information
Zinc	Nutrient Information
Alanine Transaminase	Physiology parameters Information
Apolipoprotein A-1	Physiology parameters Information
Apolipoprotein B	Physiology parameters Information
Aspartate Aminotransferase	Physiology parameters Information
Serum Calcium	Physiology parameters Information
Total cholesterol	Physiology parameters Information
Creatine Kinase	Physiology parameters Information
Creatinine	Physiology parameters Information
High-sensitivity CRP	Physiology parameters Information
Bilirubin Direct	Physiology parameters Information
Diastolic blood pressure	Physiology parameters Information
Serum Iron	Physiology parameters Information
β glutamyl transpeptidase	Physiology parameters Information
Blood Glucose	Physiology parameters Information
High-density lipoprotein cholesterol	Physiology parameters Information
Height	Physiology parameters Information
Hemoglobin	Physiology parameters Information
Insulin	Physiology parameters Information
Lactate dehydrogenase	Physiology parameters Information
Low-density lipoprotein cholesterol	Physiology parameters Information
Lipoprotein(a)	Physiology parameters Information
Serum magnesium	Physiology parameters Information
Inorganic phosphate	Physiology parameters Information
Body fat	Physiology parameters Information
Muscle weight	Physiology parameters Information
Hemoglubin A1c	Physiology parameters Information
Body Mass Index	Physiology parameters Information
Soluble Transferrin receptor	Physiology parameters Information
Systolic blood pressure	Physiology parameters Information
Bilirubin Total	Physiology parameters Information
Triglyceride	Physiology parameters Information
Waist cricumference	Physiology parameters Information
Upper arm cricumference	Physiology parameters Information
Triceps skin fold	Physiology parameters Information
Hip cricumference	Physiology parameters Information
Uric acid	Physiology parameters Information
Urea	Physiology parameters Information
Weight	Physiology parameters Information

## Sheet: Table S4
Table S4. The results of Adonis, ANOSIM, MRPP, dbRDA methods
This table shows the full results of the Adonis, ANOSIM, MRPP, dbRDA for each tested metadata in significantly associating with gut microbial variations.
Factor	adonis_R2	adonis_p	adonis_q	anosim_R2	anosim_p	anosim_q	mrpp_R2	mrpp_p	mrpp_q	dbrda_R2	dbrda_R2_adj	dbrda_p	dbrda_q	Group
Aquatic	0.00353294	0.00542667	0.00739384	0.00540655	0.00646412	0.0143794	0.000690803	0.0029304	0.0043164	0.00244168	0.000186464	0.00563539	0.00797737	Food
Fruit	0.00346193	0.00422654	0.00598303	0.00270577	0.0115674	0.0229244	0.000647582	0.00784929	0.0103081	0.00244213	0.000166335	0.004455	0.00665199	Food
Legume	0.00302118	0.001665	0.00279208	0.00323056	0.0024975	0.00648161	0.000834029	0.00161603	0.00262907	0.00170189	0.000150135	0.00161603	0.00262907	Food
Pork	0.00569817	0.001665	0.00279208	0.00924756	0.0024975	0.00648161	0.00240674	0.00161603	0.00262907	0.00150983	0.000380741	0.00161603	0.00262907	Food
Poultry	0.00481207	0.0030525	0.00468624	0.00452653	0.00448531	0.0104021	0.00112512	0.00161603	0.00262907	0.00328878	0.000345737	0.00161603	0.00262907	Food
Rice	0.0107187	0.001665	0.00279208	0.020536	0.0024975	0.00648161	0.00516201	0.00161603	0.00262907	0.00173337	0.000726041	0.00161603	0.00262907	Food
Pickled vegetables	0.00844485	0.001665	0.00279208	0.00933109	0.010175	0.0213284	0.00213826	0.00161603	0.00262907	0.005526	0.000964189	0.00161603	0.00262907	Food
Sauce	0.00277439	0.001665	0.00279208	0.00334814	0.0024975	0.00648161	0.000891312	0.00161603	0.00262907	0.00127838	0.000138724	0.00161603	0.00262907	Food
Vegetables	0.00421287	0.001665	0.00279208	0.00687351	0.0024975	0.00648161	0.00177144	0.00161603	0.00262907	0.0011773	0.00023055	0.00161603	0.00262907	Food
Wheat	0.0139161	0.001665	0.00279208	0.026293	0.0024975	0.00648161	0.00671349	0.00161603	0.00262907	0.00223634	0.00105649	0.00161603	0.00262907	Food
Age	0.00457082	0.000999001	0.00279208	0.0046084	0.023976	0.0435564	0.002196	0.000999001	0.00262907	0.000895744	0.000275375	0.000999001	0.00262907	Demography
Gender	0.0021877	0.001665	0.00279208	0.00821089	0.0024975	0.00648161	0.00103406	0.00161603	0.00262907	0.000441065	0.000130836	0.00161603	0.00262907	Demography
Pa	0.00314198	0.001665	0.00279208	0.00834529	0.00646412	0.0143794	0.000993602	0.00161603	0.00262907	0.00137384	0.000132538	0.00161603	0.00262907	Demography
Province	0.0905622	0.001665	0.00279208	0.103624	0.0024975	0.00648161	0.0478335	0.00161603	0.00262907	0.0103502	0.00603401	0.00161603	0.00262907	Geography
Smoker	0.00180928	0.001665	0.00279208	0.0262622	0.0149004	0.0284937	0.000815654	0.00161603	0.00262907	0.000414702	0.000104464	0.00161603	0.00262907	Demography
Community	0.233479	0.000999001	0.00279208	0.1803	0.000999001	0.00648161	0.0863223	0.000999001	0.00262907	0.111233	0.010195	0.000999001	0.00262907	Geography
City	0.148398	0.000999001	0.00279208	0.138116	0.000999001	0.00648161	0.0709853	0.000999001	0.00262907	0.0357401	0.00867311	0.000999001	0.00262907	Geography
Region	0.0498349	0.000999001	0.00279208	0.0664196	0.000999001	0.00648161	0.0262116	0.000999001	0.00262907	0.00520387	0.00334906	0.000999001	0.00262907	Geography
Area	0.0222546	0.001665	0.00279208	0.089816	0.0024975	0.00648161	0.0116635	0.00161603	0.00262907	0.00183927	0.00152957	0.00161603	0.00262907	Geography
Ash	0.00167608	0.001665	0.00279208	0.00152397	0.0024975	0.00648161	0.000382391	0.0029304	0.0043164	0.000994757	5.14e-05	0.00313972	0.00495984	Nutrient
Calcium	0.00198572	0.001665	0.00279208	0.00206927	0.0024975	0.00648161	0.000569691	0.00161603	0.00262907	0.00101646	7.31e-05	0.00161603	0.00262907	Nutrient
Energy from carbohydrate	0.00432127	0.001665	0.00279208	0.00726012	0.0024975	0.00648161	0.00177311	0.00161603	0.00262907	0.00118018	0.000237011	0.00161603	0.00262907	Nutrient
Energy from fat	0.00349407	0.001665	0.00279208	0.00529189	0.0024975	0.00648161	0.00132263	0.00161603	0.00262907	0.0011222	0.00017897	0.00161603	0.00262907	Nutrient
Energy from protein	0.00249513	0.001665	0.00279208	0.00309948	0.0024975	0.00648161	0.000806745	0.00161603	0.00262907	0.00105217	0.000108879	0.00161603	0.00262907	Nutrient
Carbohydrate	0.00216978	0.001665	0.00279208	0.00265037	0.0024975	0.00648161	0.000660531	0.00161603	0.00262907	0.00102937	8.61e-05	0.00161603	0.00262907	Nutrient
Carotene	0.0044611	0.001665	0.00279208	0.00767574	0.0024975	0.00648161	0.00186081	0.00161603	0.00262907	0.00118999	0.000246823	0.00161603	0.00262907	Nutrient
Cholesterol	0.00316353	0.001665	0.00279208	0.00499082	0.0024975	0.00648161	0.00117977	0.00161603	0.00262907	0.00109903	0.000155778	0.00161603	0.00262907	Nutrient
Copper	0.00154964	0.00542667	0.00739384	0.00115147	0.010175	0.0213284	0.000309779	0.0029304	0.0043164	0.000985894	4.25e-05	0.00161603	0.00262907	Nutrient
Fat	0.00303378	0.001665	0.00279208	0.00422115	0.0024975	0.00648161	0.00107261	0.00161603	0.00262907	0.00108993	0.000146674	0.00161603	0.00262907	Nutrient
Iron	0.00187463	0.001665	0.00279208	0.00199765	0.0024975	0.00648161	0.000496869	0.00161603	0.00262907	0.00100867	6.53e-05	0.00161603	0.00262907	Nutrient
Fibre	0.00147306	0.00804074	0.0108203	0.000918209	0.0265863	0.0475067	0.000286387	0.00161603	0.00262907	0.000980526	3.72e-05	0.00686813	0.00947628	Nutrient
Potassium	0.00229702	0.001665	0.00279208	0.00271587	0.0024975	0.00648161	0.000704085	0.00161603	0.00262907	0.00103828	9.5e-05	0.00161603	0.00262907	Nutrient
Energy	0.0016251	0.0030525	0.00468624	0.00126103	0.00448531	0.0104021	0.000339555	0.00542667	0.00739384	0.000991184	4.78e-05	0.00313972	0.00495984	Nutrient
Magnesium	0.00158123	0.00422654	0.00598303	0.00143591	0.00448531	0.0104021	0.000341928	0.00161603	0.00262907	0.000988108	4.48e-05	0.00563539	0.00797737	Nutrient
Manganese	0.0016095	0.001665	0.00279208	0.00128499	0.00845309	0.0184277	0.000373743	0.00161603	0.00262907	0.00099009	4.67e-05	0.00161603	0.00262907	Nutrient
Niacin	0.00469708	0.001665	0.00279208	0.00809654	0.0024975	0.00648161	0.00202595	0.00161603	0.00262907	0.00120653	0.000263381	0.00161603	0.00262907	Nutrient
Phosphorus	0.00174034	0.001665	0.00279208	0.00196944	0.0024975	0.00648161	0.000430256	0.00161603	0.00262907	0.000999262	5.59e-05	0.00161603	0.00262907	Nutrient
Protein	0.00206398	0.001665	0.00279208	0.00265082	0.0024975	0.00648161	0.000626616	0.00161603	0.00262907	0.00102195	7.86e-05	0.00161603	0.00262907	Nutrient
Rentinol	0.00445086	0.001665	0.00279208	0.00744723	0.0024975	0.00648161	0.00182877	0.00161603	0.00262907	0.00118927	0.000246104	0.00161603	0.00262907	Nutrient
Riboflav	0.00286056	0.001665	0.00279208	0.00400347	0.0024975	0.00648161	0.000989471	0.00161603	0.00262907	0.00107779	0.00013452	0.00161603	0.00262907	Nutrient
Selenium	0.00239752	0.001665	0.00279208	0.0032838	0.0024975	0.00648161	0.000796255	0.00161603	0.00262907	0.00104533	0.00010203	0.00161603	0.00262907	Nutrient
Thiamin	0.00157401	0.001665	0.00279208	0.00130519	0.00448531	0.0104021	0.000330697	0.00417304	0.00583156	0.000987602	4.42e-05	0.00161603	0.00262907	Nutrient
Vitamin C	0.00219174	0.001665	0.00279208	0.00250907	0.0024975	0.00648161	0.00067687	0.00161603	0.00262907	0.0010309	8.76e-05	0.00161603	0.00262907	Nutrient
Vitamin E	0.00186771	0.001665	0.00279208	0.00215065	0.0024975	0.00648161	0.000501327	0.00161603	0.00262907	0.00100819	6.49e-05	0.00161603	0.00262907	Nutrient
Vitamin A	0.00278288	0.001665	0.00279208	0.0040058	0.0024975	0.00648161	0.000942699	0.00161603	0.00262907	0.00107234	0.000129069	0.00161603	0.00262907	Nutrient
Zinc	0.00294714	0.001665	0.00279208	0.00457264	0.0024975	0.00648161	0.00106523	0.00161603	0.00262907	0.00108386	0.000140595	0.00161603	0.00262907	Nutrient
High-sensitivity CRP	0.00105038	0.0105918	0.0140794	0.0816075	0.0180148	0.0332815	0.000172479	0.0259955	0.030799	0.000684762	2.88e-05	0.0127779	0.0163858	Physiological parameters
β glutamyl transpeptidase	0.00249454	0.001665	0.00279208	0.0363732	0.0115674	0.0229244	0.000966524	0.00161603	0.00262907	0.000764393	0.000131765	0.00161603	0.00262907	Physiological parameters
High-density lipoprotein cholesterol	0.000575999	0.0212288	0.026597	0.026484	0.0180148	0.0332815	0.00013588	0.0116354	0.0150983	0.000334529	1.84e-05	0.0172861	0.0214112	Physiological parameters
Height	0.00315306	0.001665	0.00279208	0.0050734	0.0024975	0.00648161	0.00118195	0.00161603	0.00262907	0.00108795	0.000154677	0.00161603	0.00262907	Physiological parameters
Body fat	0.00173674	0.001665	0.00279208	0.0015475	0.0024975	0.00648161	0.000402615	0.00161603	0.00262907	0.00100031	5.58e-05	0.00161603	0.00262907	Physiological parameters
Muscle weight	0.00279292	0.001665	0.00279208	0.00418116	0.0024975	0.00648161	0.00101895	0.00161603	0.00262907	0.00107488	0.000130125	0.00161603	0.00262907	Physiological parameters
Hemoglubin A1c	0.00112907	0.001665	0.00279208	0.0557459	0.0024975	0.00648161	0.000292616	0.00161603	0.00262907	0.000657772	3.53e-05	0.00814001	0.0110908	Physiological parameters
Soluble Transferrin receptor	0.00215359	0.001665	0.00279208	0.0020593	0.0024975	0.00648161	0.000610588	0.00161603	0.00262907	0.00107103	8.56e-05	0.00161603	0.00262907	Physiological parameters
Systolic blood pressure	0.00095841	0.001665	0.00279208	0.0250218	0.0149004	0.0284937	0.00036984	0.00161603	0.00262907	0.000356438	4.51e-05	0.00161603	0.00262907	Physiological parameters
Waist cricumference	0.00214423	0.001665	0.00279208	0.00293211	0.0024975	0.00648161	0.000664514	0.00161603	0.00262907	0.00101858	8.44e-05	0.00161603	0.00262907	Physiological parameters
Upper arm cricumference	0.00220863	0.001665	0.00279208	0.00449394	0.00448531	0.0104021	0.000676295	0.00161603	0.00262907	0.00102334	8.88e-05	0.00161603	0.00262907	Physiological parameters
Triceps skin fold	0.00449387	0.001665	0.00279208	0.00911854	0.0024975	0.00648161	0.00188265	0.00161603	0.00262907	0.00133579	0.000273004	0.00161603	0.00262907	Physiological parameters
Hip cricumference	0.00253298	0.001665	0.00279208	0.00312448	0.0115674	0.0229244	0.000816594	0.00161603	0.00262907	0.00104622	0.000111453	0.00161603	0.00262907	Physiological parameters
Weight	0.00272798	0.001665	0.00279208	0.00418607	0.0024975	0.00648161	0.000987081	0.00161603	0.00262907	0.00105952	0.000125057	0.00161603	0.00262907	Physiological parameters

## Sheet: Table S5
Table S5. Mediation results of latitude, food and gut microbiota
To supplement Figure. 3E, this table shows the full results of mediation analyses performing on latitude, food intake and genera were analyzed, with food factors as the intermediary variable in the mediation package (version 4.5.0). The influence of longitude, age and gender was corrected, and p values < 0.05 were considered to show statistical significance. The linear regression relationship of …
Latitude	food_name	genus_name	ACME_Estimate	ACME_CI_lower	ACME_CI_upper	ACME_p	ADE_Estimate	ADE_CI_lower	ADE_CI_upper	ADE_p	Total_Effect_Estimate	Total_Effect_CI_lower	Total_Effect_CI_upper	Total_Effect_p	Prop_Mediated_Estimate	Prop_Mediated_CI_lower	Prop_Mediated_CI_upper	Prop_Mediated_p	food_geography_beta	food_geography_p	genus_food_beta	genus_food_p	genus_geography_beta	genus_geography_p
Latitude	Wheat	Blautia	-0.0414433	-0.0521166	-0.030947	0	-0.0367713	-0.0604005	-0.0127266	0.002	-0.0782146	-0.100809	-0.0567309	0	0.531596	0.367837	0.784009	0	0.363768	8.40871e-162	-0.122963	1.21526e-18	-0.0797186	7.20862e-15
Latitude	Rice	Blautia	-0.00748213	-0.0135575	-0.00164644	0.008	-0.0709114	-0.0915474	-0.0498459	0	-0.0783935	-0.0991338	-0.0580086	0	0.0950053	0.021059	0.183672	0.008	-0.229731	3.49537e-56	-0.00151725	0.909406	-0.0797186	7.20862e-15
Latitude	Fruit	Blautia	-0.00272407	-0.00500695	-0.000732003	0.006	-0.0766251	-0.0969885	-0.056571	0	-0.0793492	-0.100182	-0.0595598	0	0.034057	0.00976896	0.0665174	0.006	-0.0314027	0.0043025	0.0733657	9.13245e-06	-0.0797186	7.20862e-15
Latitude	Pork	Blautia	-0.011963	-0.0184513	-0.00532253	0	-0.0670806	-0.0875936	-0.0455625	0	-0.0790436	-0.0985353	-0.0586692	0	0.151097	0.0657986	0.250129	0	-0.224929	1.22462e-64	0.0362598	0.0136581	-0.0797186	7.20862e-15
Latitude	Aquatic	Blautia	-0.0151174	-0.0213129	-0.00910678	0	-0.06324	-0.0840658	-0.0429742	0	-0.0783574	-0.0985742	-0.0590252	0	0.192489	0.110246	0.302203	0	-0.16907	4.72553e-55	0.0863756	1.49049e-07	-0.0797186	7.20862e-15
Latitude	Wheat	Bifidobacterium	0.0372529	0.0275552	0.0473264	0	0.0745047	0.0523369	0.095437	0	0.111758	0.0928047	0.131278	0	0.329905	0.239301	0.452367	0	0.363768	8.40871e-162	0.103378	4.98252e-15	0.112087	1.90791e-30
Latitude	Rice	Bifidobacterium	0.0239409	0.017889	0.0302579	0	0.0872439	0.0674622	0.107875	0	0.111185	0.0924083	0.130223	0	0.214157	0.156762	0.293054	0	-0.229731	3.49537e-56	-0.0878862	4.28388e-12	0.112087	1.90791e-30
Latitude	Vegetables	Bifidobacterium	0.00492787	0.000869619	0.00941359	0.022	0.106376	0.0870271	0.125271	0	0.111304	0.0922641	0.129317	0	0.0433195	0.00785976	0.0873361	0.022	-0.178993	2.71493e-34	-0.0154815	0.21099	0.112087	1.90791e-30
Latitude	Pork	Bifidobacterium	0.011938	0.00614055	0.0179485	0	0.100094	0.0798434	0.119958	0	0.112032	0.093017	0.130813	0	0.106846	0.0541855	0.169512	0	-0.224929	1.22462e-64	-0.0328734	0.0183286	0.112087	1.90791e-30
Latitude	Pickled vegetables	Bifidobacterium	0.0039214	0.00116292	0.00677329	0.006	0.107093	0.0884139	0.12557	0	0.111014	0.0922895	0.129556	0	0.0351538	0.0107007	0.0627465	0.006	-0.0472831	1.29433e-15	-0.0769118	0.00788511	0.112087	1.90791e-30
Latitude	Aquatic	Streptococcus	-0.00436185	-0.00876952	-0.000364523	0.032	-0.0358925	-0.0511842	-0.0202204	0	-0.0402543	-0.0543166	-0.025392	0	0.109587	0.00722395	0.256001	0.032	-0.16907	4.72553e-55	0.0361756	0.00368238	-0.0400341	1.49509e-07
Latitude	Wheat	Lachnospiracea_incertae_sedis	-0.00743281	-0.0113532	-0.00384981	0	-0.0179286	-0.0258813	-0.0096052	0	-0.0253614	-0.0330424	-0.0179882	0	0.29076	0.149937	0.508487	0	0.363768	8.40871e-162	-0.0306357	2.62031e-09	-0.0253066	1.52896e-11
Latitude	Fruit	Lachnospiracea_incertae_sedis	-0.000598157	-0.00124799	-0.000130228	0.004	-0.0247717	-0.0323006	-0.0169624	0	-0.0253698	-0.0328348	-0.0177315	0	0.0226338	0.00482504	0.0523	0.004	-0.0314027	0.0043025	0.0153621	0.0121436	-0.0253066	1.52896e-11
Latitude	Aquatic	Lachnospiracea_incertae_sedis	-0.00354923	-0.00583547	-0.00156038	0	-0.021911	-0.0291999	-0.0150058	0	-0.0254602	-0.032878	-0.0187186	0	0.137782	0.0627228	0.252944	0	-0.16907	4.72553e-55	0.0183282	0.00262755	-0.0253066	1.52896e-11
Latitude	Wheat	Fusicatenibacter	0.00319577	0.000781298	0.00557964	0.006	0.0147505	0.0097574	0.0197304	0	0.0179462	0.0131398	0.0227009	0	0.175302	0.0456201	0.334006	0.006	0.363768	8.40871e-162	0.0144478	6.8232e-06	0.0178883	6.87185e-15
Latitude	Rice	Fusicatenibacter	0.00236281	0.00108147	0.00374047	0	0.0154807	0.011099	0.0199394	0	0.0178435	0.0133664	0.0219226	0	0.132914	0.060151	0.220765	0	-0.229731	3.49537e-56	-0.0165448	8.58131e-08	0.0178883	6.87185e-15
Latitude	Wheat	Turicibacter	0.004115	0.00224154	0.006077	0	0.00845066	0.00440958	0.0124834	0	0.0125657	0.00895081	0.0161026	0	0.324463	0.176402	0.5418	0	0.363768	8.40871e-162	0.0152397	3.94849e-09	0.0130388	1.9262e-11
Latitude	Fruit	Turicibacter	0.000290458	4.90592e-05	0.000628805	0.004	0.0123206	0.00856947	0.0159099	0	0.0126111	0.00889725	0.0162792	0	0.0217105	0.0038019	0.0519246	0.004	-0.0314027	0.0043025	-0.00811507	0.00846244	0.0130388	1.9262e-11
Latitude	Pork	Turicibacter	0.00183677	0.000710515	0.00301844	0	0.0107922	0.00712681	0.0145573	0	0.012629	0.00890674	0.0163458	0	0.142285	0.0538936	0.268884	0	-0.224929	1.22462e-64	-0.00882855	0.00126525	0.0130388	1.9262e-11
Latitude	Wheat	Anaerostipes	-0.00324356	-0.00450085	-0.00199327	0	-0.00284542	-0.00552229	-6.10552e-05	0.042	-0.00608898	-0.00856186	-0.00389263	0	0.532664	0.307116	0.985246	0	0.363768	8.40871e-162	-0.0107876	5.61057e-11	-0.00590055	8.44288e-07
Latitude	Fruit	Anaerostipes	-0.000209618	-0.000410227	-5.31687e-05	0	-0.00575348	-0.00821691	-0.00344012	0	-0.0059631	-0.00837908	-0.00360577	0	0.0343475	0.00976937	0.0788117	0	-0.0314027	0.0043025	0.0055655	0.00447684	-0.00590055	8.44288e-07
Latitude	Vegetables	Anaerostipes	-0.000632819	-0.00116745	-0.000121955	0.018	-0.00542386	-0.00775291	-0.00302489	0	-0.00605668	-0.00844094	-0.00372509	0	0.1041	0.0196398	0.222754	0.018	-0.178993	2.71493e-34	0.00397029	0.0101936	-0.00590055	8.44288e-07
Latitude	Pork	Anaerostipes	-0.000775024	-0.00157425	-4.63429e-05	0.036	-0.00524878	-0.0076956	-0.00275725	0	-0.00602381	-0.00835491	-0.00367968	0	0.129026	0.00669616	0.285894	0.036	-0.224929	1.22462e-64	0.00158279	0.362639	-0.00590055	8.44288e-07
Latitude	Wheat	Asaccharobacter	-0.00120474	-0.00179417	-0.000639512	0	-0.000341831	-0.00155969	0.000962535	0.594	-0.00154657	-0.00262765	-0.000366428	0.012	0.764536	0.336126	2.74406	0.012	0.363768	8.40871e-162	-0.00365475	2.43628e-06	-0.00156715	0.00534259
Latitude	Wheat	Catenibacterium	0.00165475	0.000467923	0.00278406	0.012	0.0014507	-0.00143473	0.00399713	0.278	0.00310546	0.000631223	0.00545384	0.006	0.522673	0.13501	2.54396	0.018	0.363768	8.40871e-162	0.00569776	0.000485118	0.00293977	0.0129115
Latitude	Rice	Roseburia	-0.000389369	-0.000696109	-9.50052e-05	0.006	-0.00196397	-0.00300129	-0.000911824	0	-0.00235334	-0.00334014	-0.00132805	0	0.163839	0.0382711	0.381794	0.006	-0.229731	3.49537e-56	0.00180247	0.00963402	-0.0022855	1.35164e-05
Latitude	Vegetables	Eggerthella	-0.000257421	-0.000445218	-6.24762e-05	0.008	-0.00315571	-0.00407498	-0.00230854	0	-0.00341313	-0.00426723	-0.00257011	0	0.0751198	0.0173221	0.137799	0.008	-0.178993	2.71493e-34	0.00146048	0.011418	-0.00340559	1.52257e-14
Latitude	Pork	Eggerthella	-0.00050789	-0.000798889	-0.000224372	0	-0.0028907	-0.00374731	-0.0020001	0	-0.00339859	-0.00420904	-0.00252466	0	0.152092	0.0632566	0.250833	0	-0.224929	1.22462e-64	0.00285678	1.1259e-05	-0.00340559	1.52257e-14
Latitude	Pork	Bacteroides	-0.00183693	-0.00343308	-0.000218462	0.032	-0.0120114	-0.0172943	-0.00674313	0	-0.0138484	-0.0189167	-0.00885096	0	0.13397	0.0173283	0.291835	0.032	-0.224929	1.22462e-64	0.00751782	0.0483725	-0.0142111	8.24061e-08
Latitude	Wheat	Clostridium_XlVa	-0.00149352	-0.00215999	-0.000843784	0	-0.00588501	-0.00732421	-0.00450121	0	-0.00737853	-0.00861363	-0.0061846	0	0.201874	0.113635	0.310644	0	0.363768	8.40871e-162	-0.00608203	1.55695e-11	-0.00734134	8.36021e-29
Latitude	Rice	Clostridium_XlVa	-0.000582984	-0.000963023	-0.000198791	0	-0.0067685	-0.00814509	-0.00541512	0	-0.00735149	-0.0086666	-0.00604134	0	0.0791778	0.026904	0.13718	0	-0.229731	3.49537e-56	0.00179853	0.037504	-0.00734134	8.36021e-29
Latitude	Pork	Clostridium_XlVa	-0.000433105	-0.000837723	-4.02016e-05	0.026	-0.00694969	-0.00819654	-0.00550962	0	-0.0073828	-0.00860831	-0.00605404	0	0.0581602	0.00563486	0.119552	0.026	-0.224929	1.22462e-64	0.00193965	0.0417952	-0.00734134	8.36021e-29
Latitude	Poultry	Lactococcus	-0.000369155	-0.000746321	-1.27498e-05	0.038	-0.00257741	-0.00452363	-0.00061339	0.006	-0.00294657	-0.00492535	-0.00101033	0	0.125565	0.0040419	0.445869	0.038	-0.128477	2.14978e-24	0.00354895	0.0126673	-0.00298123	0.00266523
Latitude	Pickled vegetables	Clostridium_XI	-0.00027504	-0.000551088	-2.17693e-05	0.034	-0.00302699	-0.00479189	-0.00123419	0	-0.00330203	-0.00504943	-0.00157846	0	0.0838058	0.00585397	0.241346	0.034	-0.0472831	1.29433e-15	0.00634822	0.0255104	-0.00325892	0.00046952
Latitude	Wheat	Senegalimassilia	0.000490373	0.00020161	0.000786769	0	0.000134139	-0.000450687	0.000727411	0.68	0.000624512	9.34232e-05	0.00116936	0.02	0.776665	0.237751	3.13434	0.02	0.363768	8.40871e-162	0.0015977	1.8337e-05	0.000620475	0.0218185
Latitude	Wheat	Gemella	-8.2059e-05	-0.000154438	-1.61551e-05	0.012	-0.000332119	-0.000484503	-0.000183875	0	-0.000414178	-0.000546669	-0.000283652	0	0.201902	0.0378067	0.404771	0.012	0.363768	8.40871e-162	-0.000308894	0.0009465	-0.00042308	3.58509e-10
Latitude	Rice	Gemella	-6.75433e-05	-0.000106975	-2.49502e-05	0	-0.000347103	-0.000488066	-0.000207505	0	-0.000414646	-0.000553672	-0.000283685	0	0.163199	0.0615989	0.301423	0	-0.229731	3.49537e-56	0.00040128	8.07589e-06	-0.00042308	3.58509e-10
Latitude	Poultry	Gemella	-2.78605e-05	-5.3259e-05	-3.6603e-06	0.014	-0.00038365	-0.000516919	-0.000250844	0	-0.00041151	-0.000549864	-0.000278592	0	0.0665835	0.00986336	0.145985	0.014	-0.128477	2.14978e-24	0.000274352	0.00459724	-0.00042308	3.58509e-10
Latitude	Wheat	Mogibacterium	-0.000137736	-0.00024015	-2.74361e-05	0.016	-0.000164049	-0.000404027	6.19746e-05	0.14	-0.000301785	-0.000519515	-9.27355e-05	0.006	0.463845	0.0831036	1.41921	0.022	0.363768	8.40871e-162	-0.000394829	0.00652035	-0.000286968	0.00648936
Latitude	Pork	Parabacteroides	-0.000104472	-0.000213949	-5.71336e-06	0.04	-0.00080629	-0.00114979	-0.000473892	0	-0.000910762	-0.00124949	-0.000578688	0	0.114496	0.00677117	0.256345	0.04	-0.224929	1.22462e-64	0.000455274	0.0656598	-0.000907851	7.74654e-08
Latitude	Vegetables	Fusobacterium	-0.000306451	-0.000546666	-5.08178e-05	0.016	-0.00155307	-0.00267389	-0.000419935	0.006	-0.00185952	-0.00299654	-0.000779746	0.002	0.162419	0.0282035	0.473407	0.018	-0.178993	2.71493e-34	0.00150026	0.0439637	-0.0018403	0.00133159
Latitude	Pork	Fusobacterium	-0.00037517	-0.000729452	-3.54011e-05	0.03	-0.00144705	-0.00262541	-0.000273022	0.018	-0.00182222	-0.00296473	-0.000714877	0	0.207848	0.0161106	0.614245	0.03	-0.224929	1.22462e-64	0.00127517	0.128175	-0.0018403	0.00133159
Latitude	Poultry	Fusobacterium	-0.000395449	-0.000632027	-0.00019259	0	-0.00144756	-0.00259471	-0.000366122	0.014	-0.00184301	-0.00298738	-0.000768305	0.004	0.210654	0.0869584	0.572861	0.004	-0.128477	2.14978e-24	0.00308137	0.000170178	-0.0018403	0.00133159
Latitude	Pickled vegetables	Fusobacterium	-0.00040949	-0.000604462	-0.000237345	0	-0.0014168	-0.00265647	-0.00029664	0.008	-0.00182629	-0.00302894	-0.000730083	0	0.223226	0.10924	0.609509	0	-0.0472831	1.29433e-15	0.00890984	2.99364e-07	-0.0018403	0.00133159
Latitude	Wheat	Intestinimonas	-9.98933e-05	-0.000143508	-5.49396e-05	0	-2.02979e-05	-0.000119788	8.33098e-05	0.706	-0.000120191	-0.000208014	-2.57272e-05	0.014	0.831554	0.317081	3.0369	0.014	0.363768	8.40871e-162	-0.000224979	0.000274155	-0.000118434	0.00699293
Latitude	Wheat	Megasphaera	5.89311e-05	2.3633e-05	9.64445e-05	0.002	4.42313e-05	-3.61007e-05	0.000127212	0.304	0.000103162	2.46769e-05	0.000175302	0.004	0.572227	0.190029	1.9256	0.006	0.363768	8.40871e-162	0.000159182	0.00175467	0.000103576	0.00502171
Latitude	Rice	Megasphaera	2.33272e-05	2.90081e-06	4.38358e-05	0.028	7.97763e-05	5.29621e-06	0.000153825	0.036	0.000103103	2.82854e-05	0.000174307	0.006	0.226528	0.0206948	0.818486	0.034	-0.229731	3.49537e-56	-6.78358e-05	0.165284	0.000103576	0.00502171
Latitude	Vegetables	Megasphaera	1.63392e-05	6.97828e-07	3.42583e-05	0.038	8.88123e-05	1.09832e-05	0.00016816	0.02	0.000105151	3.16684e-05	0.000179252	0.002	0.154089	0.00503796	0.615675	0.04	-0.178993	2.71493e-34	-8.60466e-05	0.0722913	0.000103576	0.00502171
Latitude	Vegetables	Facklamia	4.20715e-05	1.2223e-06	8.4897e-05	0.046	0.000293042	0.000105406	0.000492902	0.002	0.000335114	0.000143133	0.000531795	0	0.12758	0.00437776	0.380895	0.046	-0.178993	2.71493e-34	-0.00023934	0.0568287	0.000327298	0.000677206
Latitude	Rice	Holdemania	-5.59494e-06	-1.0483e-05	-1.11677e-06	0.014	-9.51273e-05	-0.000111532	-7.89239e-05	0	-0.000100722	-0.00011686	-8.45472e-05	0	0.0556291	0.0110267	0.104825	0.014	-0.229731	3.49537e-56	3.33592e-05	0.00220494	-9.92867e-05	1.69692e-33
Latitude	Poultry	Holdemania	-3.2633e-06	-6.52598e-06	-5.12557e-07	0.02	-9.73137e-05	-0.000112883	-8.08018e-05	0	-0.000100577	-0.00011642	-8.45976e-05	0	0.0313904	0.00483699	0.0651656	0.02	-0.128477	2.14978e-24	3.755e-05	0.0013836	-9.92867e-05	1.69692e-33
Latitude	Wheat	Aerococcus	3.08811e-05	2.42681e-06	5.9789e-05	0.028	0.000119741	5.87056e-05	0.000184424	0	0.000150622	9.4995e-05	0.000208501	0	0.203794	0.0172535	0.470024	0.028	0.363768	8.40871e-162	0.000101882	0.0113236	0.000147935	3.59568e-07
Latitude	Rice	Aerococcus	2.01197e-05	4.14668e-06	3.55771e-05	0.016	0.000130026	7.03927e-05	0.000191005	0	0.000150146	9.30534e-05	0.000208953	0	0.136012	0.0281752	0.269525	0.016	-0.229731	3.49537e-56	-5.14859e-05	0.183045	0.000147935	3.59568e-07
Latitude	Wheat	Anaerofustis	-4.21839e-06	-8.33299e-06	-1.03834e-07	0.046	-3.68101e-05	-4.58942e-05	-2.82351e-05	0	-4.10285e-05	-4.91915e-05	-3.34205e-05	0	0.103665	0.00228989	0.208649	0.046	0.363768	8.40871e-162	-2.86336e-05	2.51126e-07	-4.11299e-05	1.27995e-24
Latitude	Vegetables	Anaerofustis	-2.45792e-06	-4.22079e-06	-7.97894e-07	0.008	-3.86879e-05	-4.61939e-05	-3.0461e-05	0	-4.11458e-05	-4.86121e-05	-3.30857e-05	0	0.0597845	0.0198787	0.106223	0.008	-0.178993	2.71493e-34	1.86923e-05	0.000344438	-4.11299e-05	1.27995e-24
Latitude	Aquatic	Anaerofustis	-3.56659e-06	-6.06169e-06	-1.35557e-06	0.004	-3.75246e-05	-4.59596e-05	-2.96839e-05	0	-4.10912e-05	-4.9379e-05	-3.31955e-05	0	0.0844164	0.0317249	0.153979	0.004	-0.16907	4.72553e-55	2.64426e-05	5.7838e-05	-4.11299e-05	1.27995e-24
Latitude	Wheat	Anaerotruncus	-3.85638e-06	-7.45895e-06	-3.24993e-07	0.034	-1.1314e-05	-1.8056e-05	-3.3516e-06	0.002	-1.51704e-05	-2.15517e-05	-8.30951e-06	0	0.251199	0.0286565	0.611068	0.034	0.363768	8.40871e-162	-1.33906e-05	0.00298909	-1.52581e-05	3.2191e-06
Latitude	Vegetables	Anaerotruncus	-2.2293e-06	-3.74784e-06	-7.80977e-07	0.002	-1.28795e-05	-1.97845e-05	-6.35355e-06	0.002	-1.51088e-05	-2.16495e-05	-8.51695e-06	0	0.147829	0.0476913	0.297545	0.002	-0.178993	2.71493e-34	1.17165e-05	0.00579384	-1.52581e-05	3.2191e-06
Latitude	Pork	Anaerotruncus	-3.0709e-06	-5.20783e-06	-1.14158e-06	0.002	-1.21015e-05	-1.88601e-05	-4.92318e-06	0	-1.51724e-05	-2.17111e-05	-8.54718e-06	0	0.198948	0.0712675	0.446326	0.002	-0.224929	1.22462e-64	9.6606e-06	0.0432026	-1.52581e-05	3.2191e-06
Latitude	Aquatic	Anaerotruncus	-2.22793e-06	-4.06603e-06	-4.23653e-07	0.014	-1.31498e-05	-1.9983e-05	-6.48511e-06	0	-1.53777e-05	-2.22126e-05	-8.62459e-06	0	0.142822	0.0267794	0.320997	0.014	-0.16907	4.72553e-55	1.44258e-05	0.00703561	-1.52581e-05	3.2191e-06
Latitude	Wheat	Hungatella	-6.98892e-05	-0.000141029	-1.49537e-06	0.048	-0.000312524	-0.000470025	-0.00016037	0	-0.000382414	-0.000514162	-0.000247711	0	0.182275	0.00445989	0.42248	0.048	0.363768	8.40871e-162	-0.000339909	0.000389719	-0.000381654	4.05873e-08
Latitude	Poultry	Hungatella	-3.5656e-05	-6.3356e-05	-1.12432e-05	0	-0.00034693	-0.000481824	-0.00020963	0	-0.000382586	-0.000519744	-0.000249303	0	0.092397	0.0282855	0.183529	0	-0.128477	2.14978e-24	0.000301968	0.0023505	-0.000381654	4.05873e-08
Latitude	Wheat	Eisenbergiella	-3.18573e-05	-6.25998e-05	-1.39459e-06	0.042	-0.000104125	-0.00016923	-3.43131e-05	0.006	-0.000135983	-0.000195422	-7.13288e-05	0	0.233067	0.0110489	0.606921	0.042	0.363768	8.40871e-162	-0.000108504	0.0156707	-0.000136933	2.45241e-05
Latitude	Rice	Clostridium_XVIII	-0.00242235	-0.00451018	-0.000510505	0.008	-0.0183147	-0.0253051	-0.010688	0	-0.020737	-0.0276563	-0.0135258	0	0.116251	0.0227405	0.253068	0.008	-0.229731	3.49537e-56	0.0141002	0.00225376	-0.0204344	4.62707e-09
Latitude	Pork	Lactobacillus	0.00217002	2.66042e-05	0.00431862	0.048	0.00986926	0.00277244	0.0170549	0.006	0.0120393	0.0052252	0.0188168	0	0.179684	0.00229055	0.530584	0.048	-0.224929	1.22462e-64	-0.00949289	0.0647569	0.0124059	0.000433152
Latitude	Poultry	Veillonella	-9.62203e-05	-0.000144222	-5.2407e-05	0	-0.000260147	-0.000493648	-2.27841e-05	0.03	-0.000356367	-0.000585786	-0.000123631	0.004	0.267921	0.113083	0.797225	0.004	-0.128477	2.14978e-24	0.0007693	8.48759e-06	-0.000355246	0.00323344
Latitude	Fruit	Clostridium_sensu_stricto	0.00103876	0.000205219	0.00216889	0.002	0.0189359	0.00530775	0.0324259	0.002	0.0199746	0.00655886	0.033325	0	0.0515824	0.00900002	0.204107	0.002	-0.0314027	0.0043025	-0.0362512	0.000846035	0.019634	0.00277011
Latitude	Aquatic	Clostridium_sensu_stricto	0.00662196	0.00297999	0.010434	0	0.0135312	-0.000541377	0.0271423	0.054	0.0201532	0.0057537	0.0332989	0.006	0.328588	0.130278	0.994275	0.006	-0.16907	4.72553e-55	-0.0534298	7.4481e-07	0.019634	0.00277011
Latitude	Fruit	Christensenella	-5.33846e-07	-1.05011e-06	-1.2015e-07	0.002	-1.62995e-05	-2.20425e-05	-1.08473e-05	0	-1.68333e-05	-2.2484e-05	-1.13644e-05	0	0.0305498	0.00719363	0.0671241	0.002	-0.0314027	0.0043025	1.65619e-05	0.000560516	-1.69771e-05	5.64716e-09
Latitude	Poultry	Christensenella	-1.84478e-06	-3.01927e-06	-7.54435e-07	0.002	-1.51979e-05	-2.08881e-05	-9.65461e-06	0	-1.70427e-05	-2.27659e-05	-1.13239e-05	0	0.10785	0.0448842	0.204718	0.002	-0.128477	2.14978e-24	1.50522e-05	0.000306946	-1.69771e-05	5.64716e-09
Latitude	Poultry	Peptostreptococcus	-3.40333e-05	-6.13714e-05	-8.3004e-06	0.006	-0.000138522	-0.000278434	6.07435e-06	0.066	-0.000172555	-0.000313137	-3.23756e-05	0.02	0.190195	0.0349561	0.926101	0.022	-0.128477	2.14978e-24	0.000311006	0.00159951	-0.000171321	0.0130305
Latitude	Wheat	Bilophila	-7.30945e-06	-1.41514e-05	-8.70321e-07	0.022	-1.78794e-05	-3.27268e-05	-3.59163e-06	0.014	-2.51888e-05	-3.8973e-05	-1.17291e-05	0	0.288978	0.0378327	0.746974	0.022	0.363768	8.40871e-162	-2.35152e-05	0.00901439	-2.55822e-05	8.77446e-05
Latitude	Rice	Bilophila	-3.85079e-06	-7.53901e-06	-3.71247e-07	0.032	-2.15455e-05	-3.5092e-05	-7.71014e-06	0.002	-2.53963e-05	-3.85375e-05	-1.16051e-05	0.002	0.153618	0.0124508	0.408438	0.034	-0.229731	3.49537e-56	1.19344e-05	0.167933	-2.55822e-05	8.77446e-05
Latitude	Vegetables	Micrococcus	3.06157e-06	3.96747e-08	6.26525e-06	0.046	2.7637e-05	1.24817e-05	4.25422e-05	0.002	3.06985e-05	1.61132e-05	4.49552e-05	0	0.0989015	0.00136003	0.249936	0.046	-0.178993	2.71493e-34	-1.97798e-05	0.0415923	2.992e-05	5.71327e-05
Latitude	Rice	Collinsella	0.00266034	0.000458179	0.00509861	0.012	0.00744444	-0.00132827	0.0165245	0.096	0.0101048	0.00203747	0.0191002	0.014	0.2533	0.0299536	1.36316	0.026	-0.229731	3.49537e-56	-0.0181631	0.00114683	0.00931173	0.027356
Latitude	Vegetables	Finegoldia	4.06788e-06	1.14155e-06	7.39901e-06	0.01	1.18478e-05	-3.4295e-06	2.63043e-05	0.136	1.59156e-05	7.76621e-07	2.95367e-05	0.038	0.250538	0.0105507	1.58837	0.048	-0.178993	2.71493e-34	-1.86733e-05	0.0468092	1.53553e-05	0.0346015

## Sheet: Table S6
Table S6. Characteristics of participants of Hanan and Guizhou province
This table described the metadata used in the present study. The first column listed the factor name and each row is the metadata of each factor in HN and GZ province.
Factor	Hunan(HN)	Guizhou(GZ)
Age	51.99(9)	50.7(9.42)
Gender	Male(43.04%),Female(56.96%)	Male(37.43%),Female(62.57%)
Smoker	Smoker(25.57%)	Smoker(20.32%)
Drinker	Drinker(23.62%)	Drinker(26.74%)
Pa	147.96(158.96)	151.88(122.7)
Num_city/county	6	6
Num_community	23	21
Rice	252.27(119.64)	321.16(134.57)
Wheat	64.27(51.87)	90.41(65.26)
Other cereals	7.35(16.27)	12.19(23.22)
Tuber	19.17(34.14)	38.64(51.94)
Dry legume	1.34(7.81)	3.09(10.85)
Legume products	10.14(13.52)	14.96(18.3)
Pickled vegetables	5.82(13.29)	0.49(2.67)
Fruit	57.63(77.97)	20.77(42.78)
Nuts	5.25(12.6)	1.31(5.64)
Pork	103.01(73.74)	106.18(76.71)
Other livestock meat	12.16(24.36)	17.32(39.38)
Organ meat	6(16.14)	0.46(4.19)
Poultry	18.54(34.34)	17.48(41.99)
Milk	13.11(45.01)	4.86(29.09)
Egg	23.05(21.94)	16.79(20.1)
Aquatic	47.66(56.32)	3.64(15.81)
Vegetable oil	32.38(30.06)	23.65(23.17)
Animal oil	16.02(27.63)	13.44(19.82)
Cake	3.38(16.3)	1.57(11.39)
Fast food	20.27(38.17)	9.37(23.17)
Beverage	1.62(9.94)	3.39(17.4)
Alcohol	1.31(6.42)	0.21(1.28)
Sugar	0.71(4.13)	0.17(1.41)
Starches	5.41(20.16)	5.26(17.41)
Salt	8.97(7.34)	6.36(4.54)
Sauce	5.67(12.44)	5.56(6.12)
Soy sauce	1.13(3.68)	1.31(7.96)
Other food	14.62(29.6)	21.62(33.05)
Legume	11.49(15.63)	18.05(20.52)
Vegetables	371.69(153.08)	301.22(156)
Energy	2067.3(726.74)	1900.94(614.8)
Protein	69.44(27.84)	61.89(24.15)
Fat	96.38(47.63)	84.36(40.84)
Fibre	14.58(10.83)	13.63(9.3)
Carbohydrate	227.54(92.75)	222.56(87.36)
Ash	32.77(21.9)	16.51(6.86)
Carotene	2670.77(2750.49)	2763.13(2090.29)
Vitamin A	150(307.27)	88.96(130.35)
Rentinol	595.13(553.33)	549.48(365.63)
Thiamin	0.93(0.43)	0.86(0.38)
Riboflav	0.82(0.34)	0.75(0.29)
Niacin	16.71(6.53)	16.93(6.21)
Vitamin C	141.44(342.43)	86.26(51.97)
Vitamin E	29.69(24.61)	23.77(15.3)
Potassium	1782.25(754.94)	1546.15(691.16)
Sodium	5046.21(3297.87)	3459.24(2098.72)
Calcium	401.88(219.27)	345.37(174.7)
Magnesium	269.15(103.62)	246.82(95.33)
Iron	22.71(13.3)	21.81(8.79)
Manganese	5.64(3.37)	5.21(2.42)
Zinc	11.17(4.38)	11.34(4.21)
Copper	1.64(0.86)	1.49(0.73)
Phosphorus	945.51(342)	922.07(304.94)
Selenium	47.64(27.52)	41.14(27.55)
Cholesterol	290.25(165.87)	242.7(150.97)
Energy from protein	13.64(3.1)	13.17(3.5)
Energy from fat	41.17(10.9)	39.24(11.46)
Energy from carbohydrate	44.65(11.02)	47.39(10.75)
Hemoglobin	138.67(21.14)	137.82(17.72)
Insulin	7.84(7.67)	9.57(10.25)
Alanine Transaminase	16.87(31.22)	12.97(11.99)
Aspartate Aminotransferase	21.23(22.91)	18.48(8.09)
Bilirubin Total	8.99(4.67)	8.96(4.05)
Bilirubin Direct	2.63(1.87)	2.08(1.25)
β glutamyl transpeptidase	41.15(70.95)	34.34(47.11)
Blood Glucose	5.59(1.26)	5.33(2.18)
Urea	5.57(1.49)	5.72(1.73)
Creatinine	86.42(16.17)	91.19(22.99)
Uric acid	269.95(74.26)	254.1(87.47)
Serum Calcium	2.39(0.14)	2.36(0.14)
Inorganic phosphate	1.15(0.19)	1.13(0.18)
Total cholesterol	5.11(1)	4.86(0.84)
Triglyceride	1.7(1.18)	1.81(1.21)
High-density lipoprotein cholesterol	1.24(0.31)	1.23(0.32)
Low-density lipoprotein cholesterol	3.3(0.87)	3.08(0.78)
Apolipoprotein A-1	1.64(0.34)	1.54(0.28)
Apolipoprotein B	0.97(0.23)	0.91(0.23)
Lipoprotein(a)	149.66(193.81)	150.26(229.36)
Creatine Kinase	108.25(64.4)	101.99(49.95)
Lactate dehydrogenase	140.76(45.71)	149.88(30.33)
Serum Iron	18.29(7.3)	18.23(7.2)
Serum magnesium	0.89(0.09)	0.9(0.12)
Soluble Transferrin receptor	2.7(1.23)	3.31(1.28)
High-sensitivity CRP	1.96(4.16)	1.82(3.48)
Systolic blood pressure	125.62(17.26)	120.97(16.63)
Diastolic blood pressure	80.52(10.46)	79.02(9.72)
Height	158.79(7.51)	155.86(7.96)
Weight	60.73(10.11)	58.39(9.04)
Upper arm cricumference	27.1(3.18)	26.3(3.83)
Triceps skin fold	14.83(8.59)	13.86(5.67)
Hip cricumference	93.61(9.58)	94.03(7)
Waist cricumference	82.5(12.08)	81.62(10.15)
Body fat	28.82(8.28)	30.43(8.28)
Muscle weight	40.43(8.11)	38.05(6.72)
Body Mass Index	24.04(3.24)	24.01(3.13)
Hemoglubin A1c	5.73(0.86)	5.76(1.08)

## Sheet: Table S7
Table S7 Spearman correlation between foods and metabolites
This table describes the associations between foods and serum metabolitesa nalyzed by Spearman correlation analysis with FDR < 0.05.
index	metabolite_id	col	row	cor_cdata	cor_pdata	cor_qdata	id	chemical_name	Food
1	COMPID_47153	748	12	-0.189902	2.19e-05	0.00556726	47153	sphingomyelin (d18:1/24:1, d18:2/24:0)*	Organ meat
2	COMPID_18362	384	12	-0.18384	4.02e-05	0.00787393	18362	azelate (C9-DC)	Organ meat
3	COMPID_52437	755	12	-0.206302	3.86e-06	0.00196252	52437	sphingomyelin (d18:2/24:1, d18:1/24:2)*	Organ meat
4	COMPID_53026	155	12	0.157629	0.000443016	0.0338221	53026	3,4-methyleneheptanoate	Organ meat
5	COMPID_34456	500	12	0.154702	0.000566851	0.0383724	34456	gamma-glutamylisoleucine*	Organ meat
6	COMPID_35436	562	12	-0.174543	9.8e-05	0.0142793	35436	hexanoylglycine (C6)	Organ meat
7	COMPID_42395	807	12	-0.185424	3.43e-05	0.00725339	42395	undecanedioate (C11-DC)	Organ meat
8	COMPID_31932	708	12	-0.155631	0.000524448	0.0367759	31932	propionylglycine (C3)	Organ meat
9	COMPID_57	516	12	0.151742	0.00072417	0.0435888	57	glutamate	Organ meat
10	COMPID_1567	821	12	-0.156885	0.000471854	0.0346936	1567	vanillylmandelate (VMA)	Organ meat
11	COMPID_53	518	12	-0.166416	0.00020598	0.0230005	53	glutamine	Organ meat
12	COMPID_62814	268	12	-0.171932	0.000124841	0.0170222	62814	Fibrinopeptide B (1-12)**	Organ meat
13	COMPID_2730	497	12	-0.156664	0.000480745	0.0348118	2730	gamma-glutamylglutamine	Organ meat
14	COMPID_27710	291	12	-0.1585	0.000411366	0.0331945	27710	N-acetylglycine	Organ meat
15	COMPID_57477	747	12	-0.15818	0.000422737	0.0332294	57477	sphingomyelin (d18:1/22:2, d18:2/22:1, d16:1/24:2)*	Organ meat
16	COMPID_62146	529	19	0.15373	0.000614605	0.0395865	62146	glycine conjugate of C10H14O2 (1)*	Cake
17	COMPID_62064	173	19	0.185907	3.27e-05	0.00706116	62064	3-hydroxybutyroylglycine**	Cake
18	COMPID_57687	274	19	0.164371	0.000247024	0.0256647	57687	N,N,N-trimethyl-5-aminovalerate	Cake
19	COMPID_33009	568	19	0.156738	0.000477752	0.034806	33009	homostachydrine*	Cake
20	COMPID_27738	791	19	0.172501	0.000118446	0.0164557	27738	threonate	Cake
21	COMPID_62299	774	3	-0.157058	0.000465004	0.0346936	62299	sulfate of piperine metabolite C18H21NO3 (3)*	Other cereals
22	COMPID_566	691	21	0.15244	0.00068378	0.0422212	566	phenylpyruvate	Beverage
23	COMPID_57453	545	21	0.154535	0.000574831	0.0386934	57453	glycosyl ceramide (d18:2/24:1, d18:1/24:2)*	Beverage
24	COMPID_53013	543	21	0.160691	0.000340768	0.0304981	53013	glycosyl-N-palmitoyl-sphingosine (d18:1/16:0)	Beverage
25	COMPID_52948	363	5	0.157691	0.000440713	0.0337541	52948	amoxicillin	Dry legume
26	COMPID_38102	660	5	0.155531	0.000528847	0.0367759	38102	oleoyl ethanolamide	Dry legume
27	COMPID_38395	106	5	0.198563	8.92e-06	0.00333051	38395	12,13-DiHOME	Dry legume
28	COMPID_45721	160	5	0.161455	0.000318915	0.0297687	45721	3-(N-acetyl-L-cystein-S-yl) acetaminophen	Dry legume
29	COMPID_12032	202	5	0.151692	0.000727163	0.043659	12032	4-acetamidophenol	Dry legume
30	COMPID_52608	616	5	0.16335	0.00027028	0.0270235	52608	linoleoyl ethanolamide	Dry legume
31	COMPID_33161	141	5	0.184649	3.71e-05	0.00748741	33161	2-methoxyacetaminophen glucuronide*	Dry legume
32	COMPID_47031	142	5	0.168336	0.000173342	0.0205058	47031	2-methoxyacetaminophen sulfate*	Dry legume
33	COMPID_61698	134	5	0.148978	0.000906706	0.0496941	61698	2-hydroxynervonate*	Dry legume
34	COMPID_34365	161	5	0.201479	6.53e-06	0.00269036	34365	3-(cystein-S-yl)acetaminophen*	Dry legume
35	COMPID_57564	680	15	0.193773	1.47e-05	0.00439089	57564	perfluorooctanesulfonate (PFOS)	Egg
36	COMPID_62277	571	15	0.164061	0.000253884	0.0259265	62277	hydroxy-CMPF*	Egg
37	COMPID_15730	765	15	-0.169266	0.000159337	0.0196264	15730	suberate (C8-DC)	Egg
38	COMPID_57519	472	15	-0.152533	0.000678587	0.0420091	57519	eicosenoylcarnitine (C20:1)*	Egg
39	COMPID_35718	448	15	-0.152039	0.000706706	0.0429767	35718	dihomo-linolenate (20:3n3 or n6)	Egg
40	COMPID_32398	727	15	-0.154638	0.000569878	0.0384684	32398	sebacate (C10-DC)	Egg
41	COMPID_52437	755	15	-0.153046	0.000650476	0.0412784	52437	sphingomyelin (d18:2/24:1, d18:1/24:2)*	Egg
42	COMPID_37207	364	15	0.167754	0.000182679	0.0212328	37207	androstenediol (3alpha, 17alpha) monosulfate (2)	Egg
43	COMPID_57520	451	15	-0.15931	0.000383785	0.0318435	57520	dihomo-linoleoylcarnitine (C20:2)*	Egg
44	COMPID_15704	695	15	-0.163101	0.000276243	0.0275046	15704	pimelate (C7-DC)	Egg
45	COMPID_57477	747	15	-0.171155	0.000134092	0.0176058	57477	sphingomyelin (d18:1/22:2, d18:2/22:1, d16:1/24:2)*	Egg
46	COMPID_37482	110	15	0.152014	0.000708193	0.0429767	37482	17alpha-hydroxypregnenolone 3-sulfate	Egg
47	COMPID_57443	410	15	-0.173157	0.000111464	0.0157606	57443	ceramide (d18:2/24:1, d18:1/24:2)*	Egg
48	COMPID_38168	109	15	0.154496	0.000576704	0.0387104	38168	16a-hydroxy DHEA 3-sulfate	Egg
49	COMPID_37174	154	15	0.179713	6e-05	0.0107802	37174	21-hydroxypregnenolone monosulfate (1)	Egg
50	COMPID_18362	384	20	-0.184515	3.76e-05	0.00748741	18362	azelate (C9-DC)	Fast food
51	COMPID_15716	578	20	-0.149774	0.000850163	0.0478651	15716	imidazole lactate	Fast food
52	COMPID_44618	185	20	-0.169874	0.000150759	0.019061	44618	3-methoxytyramine sulfate	Fast food
53	COMPID_47153	748	20	-0.160964	0.000332786	0.0303521	47153	sphingomyelin (d18:1/24:1, d18:2/24:0)*	Fast food
54	COMPID_32350	53	20	-0.153019	0.000651901	0.0412784	32350	1-methyl-4-imidazoleacetate	Fast food
55	COMPID_52437	755	20	-0.154037	0.00059917	0.0392268	52437	sphingomyelin (d18:2/24:1, d18:1/24:2)*	Fast food
56	COMPID_32349	216	20	-0.176514	8.14e-05	0.0127133	32349	4-imidazoleacetate	Fast food
57	COMPID_32398	727	20	-0.187955	2.67e-05	0.00630198	32398	sebacate (C10-DC)	Fast food
58	COMPID_15730	765	20	-0.179283	6.25e-05	0.0109712	15730	suberate (C8-DC)	Fast food
59	COMPID_1573	551	16	-0.210055	2.54e-06	0.0015174	1573	guanosine	Aquatic
60	COMPID_18467	470	16	0.168945	0.000164034	0.0198237	18467	eicosapentaenoate (EPA; 20:5n3)	Aquatic
61	COMPID_32827	370	16	0.163582	0.000264816	0.0267006	32827	andro steroid monosulfate C19H28O6S (1)*	Aquatic
62	COMPID_18362	384	16	-0.354439	4.87e-16	2.32747e-12	18362	azelate (C9-DC)	Aquatic
63	COMPID_37076	302	16	-0.158597	0.000407968	0.0331592	37076	N-acetylserine	Aquatic
64	COMPID_57636	407	16	-0.178167	6.96e-05	0.0115497	57636	carotene diol (2)	Aquatic
65	COMPID_45428	297	16	-0.194572	1.36e-05	0.00425163	45428	N-acetylmethionine sulfoxide	Aquatic
66	COMPID_32415	457	16	-0.16116	0.000327186	0.0301112	32415	docosadienoate (22:2n6)	Aquatic
67	COMPID_1638	381	16	0.182884	4.41e-05	0.0084985	1638	arginine	Aquatic
68	COMPID_32425	441	16	0.158105	0.000425424	0.0333309	32425	dehydroepiandrosterone sulfate (DHEA-S)	Aquatic
69	COMPID_1505	662	16	-0.158322	0.000417636	0.0331945	1505	orotate	Aquatic
70	COMPID_1558	201	16	0.169008	0.000163104	0.0198237	1558	4-acetamidobutanoate	Aquatic
71	COMPID_48187	303	16	-0.175593	8.88e-05	0.0132393	48187	N-acetyltaurine	Aquatic
72	COMPID_42087	583	16	-0.176255	8.34e-05	0.0128576	42087	indoleacetylglutamine	Aquatic
73	COMPID_57635	406	16	-0.212396	1.95e-06	0.00129437	57635	carotene diol (1)	Aquatic
74	COMPID_33955	83	16	0.15676	0.000476864	0.034806	33955	1-palmitoyl-GPC (16:0)	Aquatic
75	COMPID_2125	778	16	-0.252682	1.28e-08	2.78063e-05	2125	taurine	Aquatic
76	COMPID_1589	296	16	-0.160971	0.000332606	0.0303521	1589	N-acetylmethionine	Aquatic
77	COMPID_22001	179	16	-0.18515	3.53e-05	0.00735581	22001	3-hydroxyoctanoate	Aquatic
78	COMPID_31943	181	16	-0.228107	3.06e-07	0.000304674	31943	3-hydroxysebacate	Aquatic
79	COMPID_31530	793	16	-0.244331	3.91e-08	6.67381e-05	31530	threonylphenylalanine	Aquatic
80	COMPID_37207	364	16	0.192191	1.73e-05	0.00475173	37207	androstenediol (3alpha, 17alpha) monosulfate (2)	Aquatic
81	COMPID_40410	420	16	-0.216796	1.18e-06	0.000881165	40410	cis-urocanate	Aquatic
82	COMPID_1303	619	16	-0.149253	0.000886789	0.0491163	1303	malate	Aquatic
83	COMPID_1643	487	16	-0.208537	3.01e-06	0.00171255	1643	fumarate	Aquatic
84	COMPID_48441	211	16	0.187083	2.91e-05	0.00668628	48441	4-hydroxychlorothalonil	Aquatic
85	COMPID_32388	465	16	-0.181793	4.91e-05	0.00916636	32388	dodecanedioate (C12-DC)	Aquatic
86	COMPID_62520	147	16	-0.190744	2.01e-05	0.00527813	62520	2-naphthol sulfate	Aquatic
87	COMPID_61871	165	16	0.298499	1.33e-11	4.54024e-08	61871	3-carboxy-4-methyl-5-pentyl-2-furanpropionate (3-CMPFP)**	Aquatic
88	COMPID_53176	46	16	-0.160217	0.000355006	0.0309607	53176	1-linoleoyl-2-linolenoyl-GPC (18:2/18:3)*	Aquatic
89	COMPID_53231	790	16	0.18032	5.66e-05	0.0103245	53231	thioproline	Aquatic
90	COMPID_47114	484	16	-0.155217	0.000542971	0.0373915	47114	ferulic acid 4-sulfate	Aquatic
91	COMPID_15990	527	16	0.175784	8.72e-05	0.0132184	15990	glycerophosphorylcholine (GPC)	Aquatic
92	COMPID_22053	174	16	-0.149563	0.000864823	0.0482846	22053	3-hydroxydecanoate	Aquatic
93	COMPID_1123	586	16	-0.213159	1.79e-06	0.00122211	1123	inosine	Aquatic
94	COMPID_20694	664	16	0.154358	0.000583351	0.0389379	20694	oxalate (ethanedioate)	Aquatic
95	COMPID_48153	624	16	0.165132	0.00023093	0.0250832	48153	mannose	Aquatic
96	COMPID_52474	23	16	0.177049	7.74e-05	0.0123303	52474	1-(1-enyl-palmitoyl)-GPC (P-16:0)*	Aquatic
97	COMPID_35153	41	16	0.253208	1.19e-08	2.78063e-05	35153	1-docosahexaenoylglycerol (22:6)	Aquatic
98	COMPID_1419	236	16	-0.189537	2.27e-05	0.00570989	1419	5-methylthioadenosine (MTA)	Aquatic
99	COMPID_61864	466	16	-0.149493	0.000869732	0.0484455	61864	dodecenedioate (C12:1-DC)*	Aquatic
100	COMPID_52437	755	16	-0.153736	0.000614337	0.0395865	52437	sphingomyelin (d18:2/24:1, d18:1/24:2)*	Aquatic
101	COMPID_52605	732	16	-0.159918	0.000364271	0.0313116	52605	sphinganine-1-phosphate	Aquatic
102	COMPID_42395	807	16	-0.218076	1.01e-06	0.000778547	42395	undecanedioate (C11-DC)	Aquatic
103	COMPID_594	644	16	-0.152871	0.000659914	0.0412957	594	nicotinamide	Aquatic
104	COMPID_57577	591	16	0.153639	0.000619282	0.0396531	57577	isoursodeoxycholate	Aquatic
105	COMPID_52446	95	16	-0.192421	1.69e-05	0.00469584	52446	1-stearoyl-2-linoleoyl-GPE (18:0/18:2)*	Aquatic
106	COMPID_53263	460	16	0.159336	0.000382939	0.0318435	53263	docosahexaenoylcholine	Aquatic
107	COMPID_42449	75	16	-0.159999	0.000361715	0.0313116	42449	1-palmitoyl-2-linoleoyl-GPE (16:0/18:2)	Aquatic
108	COMPID_52610	72	16	0.242123	5.22e-08	8.30386e-05	52610	1-palmitoyl-2-docosahexaenoyl-GPC (16:0/22:6)	Aquatic
109	COMPID_52611	92	16	0.156178	0.00050089	0.0359437	52611	1-stearoyl-2-docosahexaenoyl-GPC (18:0/22:6)	Aquatic
110	COMPID_18368	429	16	-0.177719	7.26e-05	0.011722	18368	cys-gly, oxidized	Aquatic
111	COMPID_57658	554	16	0.363733	7.23e-17	4.3192e-13	57658	heneicosapentaenoate (21:5n3)	Aquatic
112	COMPID_57564	680	16	0.411838	1.32e-21	3.15427e-17	57564	perfluorooctanesulfonate (PFOS)	Aquatic
113	COMPID_55072	149	16	0.164078	0.000253503	0.0259265	55072	2-oxoarginine*	Aquatic
114	COMPID_32390	306	16	0.167986	0.000178903	0.0209562	32390	N-acetyltyrosine	Aquatic
115	COMPID_43802	549	16	0.179961	5.86e-05	0.0106084	43802	guanidinoacetate	Aquatic
116	COMPID_590	575	16	-0.247713	2.5e-08	4.97833e-05	590	hypotaurine	Aquatic
117	COMPID_32398	727	16	-0.31928	3.81e-13	1.5174e-09	32398	sebacate (C10-DC)	Aquatic
118	COMPID_15704	695	16	-0.232386	1.81e-07	0.000205961	15704	pimelate (C7-DC)	Aquatic
119	COMPID_44675	459	16	0.220782	7.39e-07	0.000630684	44675	docosahexaenoate (DHA; 22:6n3)	Aquatic
120	COMPID_527	597	16	-0.238301	8.55e-08	0.000113506	527	lactate	Aquatic
121	COMPID_601	454	16	-0.188627	2.49e-05	0.00607153	601	dihydroorotate	Aquatic
122	COMPID_43258	348	16	-0.153627	0.000619879	0.0396531	43258	acisoga	Aquatic
123	COMPID_42027	565	16	-0.190104	2.15e-05	0.00556726	42027	histidylalanine	Aquatic
124	COMPID_32377	298	16	-0.15592	0.000511857	0.0363355	32377	N-acetylneuraminate	Aquatic
125	COMPID_1552	476	16	-0.229101	2.71e-07	0.000281557	1552	erucate (22:1n9)	Aquatic
126	COMPID_46223	614	16	-0.175666	8.82e-05	0.0132393	46223	linoleoylcarnitine (C18:2)*	Aquatic
127	COMPID_52436	799	16	0.15827	0.000419501	0.0331945	52436	tricosanoyl sphingomyelin (d18:1/23:0)*	Aquatic
128	COMPID_39270	24	16	0.179564	6.09e-05	0.0108602	39270	1-(1-enyl-palmitoyl)-GPE (P-16:0)*	Aquatic
129	COMPID_43592	219	16	0.210536	2.41e-06	0.0015174	43592	4-methylbenzenesulfonate	Aquatic
130	COMPID_62277	571	16	0.396067	5.77e-20	6.894e-16	62277	hydroxy-CMPF*	Aquatic
131	COMPID_38168	109	16	0.162709	0.000285883	0.0282292	38168	16a-hydroxy DHEA 3-sulfate	Aquatic
132	COMPID_34445	758	16	-0.207597	3.34e-06	0.00175584	34445	sphingosine 1-phosphate	Aquatic
133	COMPID_54923	389	16	-0.161958	0.00030527	0.0294142	54923	beta-citrylglutamate	Aquatic
134	COMPID_57519	472	16	-0.150612	0.000794232	0.0458429	57519	eicosenoylcarnitine (C20:1)*	Aquatic
135	COMPID_48492	386	16	0.172674	0.000116573	0.016386	48492	behenoyl sphingomyelin (d18:1/22:0)*	Aquatic
136	COMPID_48408	804	16	-0.181847	4.88e-05	0.00916636	48408	tyramine O-sulfate	Aquatic
137	COMPID_31787	166	16	0.365453	5.05e-17	4.02249e-13	31787	3-carboxy-4-methyl-5-propyl-2-furanpropanoate (CMPF)	Aquatic
138	COMPID_37478	462	16	0.189163	2.36e-05	0.00581387	37478	docosapentaenoate (n6 DPA; 22:5n6)	Aquatic
139	COMPID_37482	110	16	0.218083	1.01e-06	0.000778547	37482	17alpha-hydroxypregnenolone 3-sulfate	Aquatic
140	COMPID_52433	734	16	0.156978	0.000468158	0.0346936	52433	sphingomyelin (d17:1/16:0, d18:1/15:0, d16:1/17:0)*	Aquatic
141	COMPID_57443	410	16	-0.161862	0.000307831	0.0294237	57443	ceramide (d18:2/24:1, d18:1/24:2)*	Aquatic
142	COMPID_15730	765	16	-0.291308	4.25e-11	1.26947e-07	15730	suberate (C8-DC)	Aquatic
143	COMPID_57330	609	16	0.19147	1.87e-05	0.00507454	57330	lignoceroyl sphingomyelin (d18:1/24:0)	Aquatic
144	COMPID_485	730	16	0.194027	1.43e-05	0.00438093	485	spermidine	Aquatic
145	COMPID_531	170	16	-0.196382	1.12e-05	0.00382336	531	3-hydroxy-3-methylglutarate	Aquatic
146	COMPID_61860	650	16	-0.152872	0.000659866	0.0412957	61860	octadecadienedioate (C18:2-DC)*	Aquatic
147	COMPID_62071	681	16	0.21382	1.66e-06	0.00116669	62071	perfluorooctanoate (PFOA)	Aquatic
148	COMPID_15650	325	8	-0.174244	0.000100734	0.0145887	15650	N1-methyladenosine	Fruit
149	COMPID_48189	605	8	0.150751	0.000785267	0.0456563	48189	leucylglutamine*	Fruit
150	COMPID_40045	606	8	0.17784	7.18e-05	0.011722	40045	leucylglycine	Fruit
151	COMPID_48782	261	8	-0.178332	6.85e-05	0.0114467	48782	C-glycosyltryptophan	Fruit
152	COMPID_48441	211	8	0.204127	4.9e-06	0.00234181	48441	4-hydroxychlorothalonil	Fruit
153	COMPID_1558	201	8	0.160249	0.000354006	0.0309607	1558	4-acetamidobutanoate	Fruit
154	COMPID_34428	82	8	0.222132	6.29e-07	0.000582354	34428	1-palmitoyl-GPA (16:0)	Fruit
155	COMPID_61871	165	8	0.177954	7.1e-05	0.0117008	61871	3-carboxy-4-methyl-5-pentyl-2-furanpropionate (3-CMPFP)**	Fruit
156	COMPID_45413	339	8	-0.19305	1.59e-05	0.00457767	45413	O-sulfo-L-tyrosine	Fruit
157	COMPID_62810	265	8	-0.176704	7.99e-05	0.0125611	62810	Fibrinopeptide A (4-15)**	Fruit
158	COMPID_43258	348	8	-0.15291	0.000657778	0.0412957	43258	acisoga	Fruit
159	COMPID_62508	273	8	0.200095	7.57e-06	0.00296545	62508	HXGXA*	Fruit
160	COMPID_52610	72	8	0.207562	3.36e-06	0.00175584	52610	1-palmitoyl-2-docosahexaenoyl-GPC (16:0/22:6)	Fruit
161	COMPID_61833	225	8	-0.194676	1.34e-05	0.00425163	61833	5,6-dihydrouridine	Fruit
162	COMPID_1585	281	8	-0.168531	0.000170303	0.0203478	1585	N-acetylalanine	Fruit
163	COMPID_35157	335	8	-0.171617	0.00012851	0.0171939	35157	N6-carbamoylthreonyladenosine	Fruit
164	COMPID_35153	41	8	0.151496	0.000738905	0.0438136	35153	1-docosahexaenoylglycerol (22:6)	Fruit
165	COMPID_57658	554	8	0.204532	4.69e-06	0.00228719	57658	heneicosapentaenoate (21:5n3)	Fruit
166	COMPID_35137	327	8	-0.156895	0.000471452	0.0346936	35137	N2,N2-dimethylguanosine	Fruit
167	COMPID_44675	459	8	0.159758	0.000369304	0.0315175	44675	docosahexaenoate (DHA; 22:6n3)	Fruit
168	COMPID_1899	716	8	-0.171593	0.000128796	0.0171939	1899	quinolinate	Fruit
169	COMPID_18362	384	8	-0.16903	0.000162783	0.0198237	18362	azelate (C9-DC)	Fruit
170	COMPID_33939	304	8	-0.164546	0.000243229	0.0256398	33939	N-acetylthreonine	Fruit
171	COMPID_35114	258	8	-0.154273	0.000587515	0.0389979	35114	7-methylguanine	Fruit
172	COMPID_62277	571	8	0.210264	2.48e-06	0.0015174	62277	hydroxy-CMPF*	Fruit
173	COMPID_42087	583	8	-0.159431	0.000379829	0.0317356	42087	indoleacetylglutamine	Fruit
174	COMPID_62809	262	8	-0.161466	0.000318605	0.0297687	62809	Fibrinopeptide A (2-15)**	Fruit
175	COMPID_1419	236	8	-0.233694	1.53e-07	0.000182804	1419	5-methylthioadenosine (MTA)	Fruit
176	COMPID_31787	166	8	0.193389	1.53e-05	0.00445864	31787	3-carboxy-4-methyl-5-propyl-2-furanpropanoate (CMPF)	Fruit
177	COMPID_52690	47	8	0.197427	1.01e-05	0.0035844	52690	1-linoleoyl-GPA (18:2)*	Fruit
178	COMPID_33442	710	8	-0.208317	3.09e-06	0.00171718	33442	pseudouridine	Fruit
179	COMPID_20675	12	8	-0.184553	3.74e-05	0.00748741	20675	1,5-anhydroglucitol (1,5-AG)	Fruit
180	COMPID_57564	680	8	0.244785	3.69e-08	6.67381e-05	57564	perfluorooctanesulfonate (PFOS)	Fruit
181	COMPID_40410	420	8	-0.196164	1.15e-05	0.00387048	40410	cis-urocanate	Fruit
182	COMPID_601	454	8	-0.258043	6.11e-09	1.62227e-05	601	dihydroorotate	Fruit
183	COMPID_62528	128	8	-0.152999	0.000652965	0.0412784	62528	2-hydroxyfluorene sulfate	Fruit
184	COMPID_1418	224	8	-0.19882	8.68e-06	0.00329234	1418	5,6-dihydrothymine	Fruit
185	COMPID_15140	596	8	-0.236046	1.14e-07	0.000143376	15140	kynurenine	Fruit
186	COMPID_15136	823	28	0.168136	0.000176493	0.0207757	15136	xanthosine	Legume
187	COMPID_48153	624	28	-0.168543	0.00017012	0.0203478	48153	mannose	Legume
188	COMPID_62061	509	28	0.163729	0.000261424	0.0264703	62061	genistein sulfate*	Legume
189	COMPID_36099	209	28	0.213835	1.66e-06	0.00116669	36099	4-ethylphenylsulfate	Legume
190	COMPID_48407	467	28	0.15495	0.000555243	0.0378008	48407	dopamine 3-O-sulfate	Legume
191	COMPID_1712	424	28	-0.158235	0.000420738	0.0331945	1712	cortisol	Legume
192	COMPID_38395	106	28	0.194592	1.35e-05	0.00425163	38395	12,13-DiHOME	Legume
193	COMPID_15136	823	6	0.159938	0.000363641	0.0313116	15136	xanthosine	Legume products
194	COMPID_48153	624	6	-0.151577	0.000734024	0.0438136	48153	mannose	Legume products
195	COMPID_38395	106	6	0.14982	0.000846992	0.0478651	38395	12,13-DiHOME	Legume products
196	COMPID_36099	209	6	0.186925	2.96e-05	0.0067364	36099	4-ethylphenylsulfate	Legume products
197	COMPID_62061	509	6	0.160694	0.000340659	0.0304981	62061	genistein sulfate*	Legume products
198	COMPID_43258	348	14	-0.156667	0.000480635	0.0348118	43258	acisoga	Milk
199	COMPID_590	575	9	-0.152654	0.000671821	0.0416983	590	hypotaurine	Nuts
200	COMPID_527	597	9	-0.153789	0.000611625	0.0395865	527	lactate	Nuts
201	COMPID_18362	384	9	-0.167153	0.000192826	0.0220702	18362	azelate (C9-DC)	Nuts
202	COMPID_15730	765	9	-0.161673	0.00031293	0.0295408	15730	suberate (C8-DC)	Nuts
203	COMPID_57521	450	18	0.16709	0.000193914	0.0220702	57521	dihomo-linolenoylcarnitine (C20:3n3 or 6)*	Animal oil
204	COMPID_35675	136	18	0.155519	0.000529415	0.0367759	35675	2-hydroxypalmitate	Animal oil
205	COMPID_62277	571	18	-0.183937	3.98e-05	0.00786001	62277	hydroxy-CMPF*	Animal oil
206	COMPID_53013	543	18	0.166013	0.000213526	0.0234056	53013	glycosyl-N-palmitoyl-sphingosine (d18:1/16:0)	Animal oil
207	COMPID_34409	762	18	0.222014	6.38e-07	0.000582354	34409	stearoylcarnitine (C18)	Animal oil
208	COMPID_54805	199	18	0.150289	0.000815389	0.0467255	54805	3beta-hydroxy-5-cholestenoate	Animal oil
209	COMPID_52616	81	18	0.164471	0.000244862	0.0256398	52616	1-palmitoyl-2-stearoyl-GPC (16:0/18:0)	Animal oil
210	COMPID_37506	675	18	0.170325	0.000144685	0.0184887	37506	palmitoyl sphingomyelin (d18:1/16:0)	Animal oil
211	COMPID_36098	223	18	0.157441	0.000450166	0.0342332	36098	4-vinylphenol sulfate	Animal oil
212	COMPID_57421	542	18	0.191346	1.89e-05	0.00507454	57421	glycosyl-N-behenoyl-sphingadienine (d18:2/22:0)*	Animal oil
213	COMPID_39609	108	18	0.151885	0.000715716	0.0432981	39609	16-hydroxypalmitate	Animal oil
214	COMPID_57520	451	18	0.22913	2.7e-07	0.000281557	57520	dihomo-linoleoylcarnitine (C20:2)*	Animal oil
215	COMPID_1432	137	18	0.160817	0.000337069	0.0304981	1432	2-hydroxyphenylacetate	Animal oil
216	COMPID_44681	671	18	0.172263	0.000121089	0.0167257	44681	palmitoylcarnitine (C16)	Animal oil
217	COMPID_52716	22	18	0.168467	0.000171291	0.020364	52716	1-(1-enyl-palmitoyl)-2-palmitoyl-GPC (P-16:0/16:0)*	Animal oil
218	COMPID_33952	640	18	0.186419	3.11e-05	0.00694547	33952	myristoylcarnitine (C14)	Animal oil
219	COMPID_34534	602	18	0.151465	0.000740819	0.0438183	34534	laurylcarnitine (C12)	Animal oil
220	COMPID_31787	166	18	-0.190803	2e-05	0.00527813	31787	3-carboxy-4-methyl-5-propyl-2-furanpropanoate (CMPF)	Animal oil
221	COMPID_34393	44	17	0.201839	6.28e-06	0.00267977	34393	1-linolenoylglycerol (18:3)	Vegetable oil
222	COMPID_62064	173	17	0.150465	0.000803796	0.0461719	62064	3-hydroxybutyroylglycine**	Vegetable oil
223	COMPID_35186	31	17	-0.201569	6.47e-06	0.00269036	35186	1-arachidonoyl-GPE (20:4n6)*	Vegetable oil
224	COMPID_44681	671	17	-0.158028	0.000428244	0.0334422	44681	palmitoylcarnitine (C16)	Vegetable oil
225	COMPID_35678	558	17	-0.164842	0.000236938	0.0255496	35678	hexadecanedioate (C16-DC)	Vegetable oil
226	COMPID_52682	17	17	-0.154143	0.000593869	0.0390939	52682	1-(1-enyl-palmitoyl)-2-linoleoyl-GPC (P-16:0/18:2)*	Vegetable oil
227	COMPID_35153	41	17	0.180354	5.64e-05	0.0103245	35153	1-docosahexaenoylglycerol (22:6)	Vegetable oil
228	COMPID_32506	140	17	0.178764	6.57e-05	0.0112023	32506	2-linoleoylglycerol (18:2)	Vegetable oil
229	COMPID_32398	727	17	-0.160737	0.000339409	0.0304981	32398	sebacate (C10-DC)	Vegetable oil
230	COMPID_1642	401	17	-0.1515	0.000738659	0.0438136	1642	caprate (10:0)	Vegetable oil
231	COMPID_35436	562	17	-0.189282	2.33e-05	0.00579976	35436	hexanoylglycine (C6)	Vegetable oil
232	COMPID_1123	586	17	-0.156289	0.000496217	0.0357157	1123	inosine	Vegetable oil
233	COMPID_37496	301	17	-0.149061	0.000900634	0.0495888	37496	N-acetylputrescine	Vegetable oil
234	COMPID_21184	65	17	0.151008	0.000768983	0.0449282	21184	1-oleoylglycerol (18:1)	Vegetable oil
235	COMPID_31943	181	17	-0.158348	0.000416705	0.0331945	31943	3-hydroxysebacate	Vegetable oil
236	COMPID_62277	571	17	0.210157	2.51e-06	0.0015174	62277	hydroxy-CMPF*	Vegetable oil
237	COMPID_15716	578	17	-0.15976	0.000369237	0.0315175	15716	imidazole lactate	Vegetable oil
238	COMPID_32390	306	17	0.164771	0.000238432	0.0255496	32390	N-acetyltyrosine	Vegetable oil
239	COMPID_34409	762	17	-0.16541	0.000225299	0.0245833	34409	stearoylcarnitine (C18)	Vegetable oil
240	COMPID_1573	551	17	-0.162201	0.00029887	0.0290317	1573	guanosine	Vegetable oil
241	COMPID_57564	680	17	0.241648	5.56e-08	8.30386e-05	57564	perfluorooctanesulfonate (PFOS)	Vegetable oil
242	COMPID_5983	423	17	0.164263	0.000249398	0.0257992	5983	corticosterone	Vegetable oil
243	COMPID_52470	80	17	-0.17835	6.84e-05	0.0114467	52470	1-palmitoyl-2-palmitoleoyl-GPC (16:0/16:1)*	Vegetable oil
244	COMPID_31787	166	17	0.22176	6.58e-07	0.000582354	31787	3-carboxy-4-methyl-5-propyl-2-furanpropanoate (CMPF)	Vegetable oil
245	COMPID_27710	291	17	-0.186036	3.23e-05	0.00706116	27710	N-acetylglycine	Vegetable oil
246	COMPID_27447	52	17	0.166864	0.000197885	0.022305	27447	1-linoleoylglycerol (18:2)	Vegetable oil
247	COMPID_48441	211	17	0.185884	3.28e-05	0.00706116	48441	4-hydroxychlorothalonil	Vegetable oil
248	COMPID_32198	347	17	-0.175971	8.57e-05	0.0131275	32198	acetylcarnitine (C2)	Vegetable oil
249	COMPID_485	730	17	0.174964	9.42e-05	0.0138951	485	spermidine	Vegetable oil
250	COMPID_39609	108	17	-0.16139	0.000320718	0.0298205	39609	16-hydroxypalmitate	Vegetable oil
251	COMPID_62146	529	17	0.194938	1.31e-05	0.00425163	62146	glycine conjugate of C10H14O2 (1)*	Vegetable oil
252	COMPID_21151	723	17	0.15071	0.000787892	0.0456977	21151	saccharin	Vegetable oil
253	COMPID_34035	611	17	0.170794	0.000138595	0.017902	34035	linolenate [alpha or gamma; (18:3n3 or 6)]	Vegetable oil
254	COMPID_18474	479	11	0.167573	0.000185677	0.0214345	18474	estrone 3-sulfate	Other livestock meat
255	COMPID_12129	391	11	0.183669	4.08e-05	0.00792648	12129	beta-hydroxyisovalerate	Other livestock meat
256	COMPID_52974	533	11	0.159506	0.000377395	0.0317356	52974	glycochenodeoxycholate 3-sulfate	Other livestock meat
257	COMPID_32425	441	11	0.155375	0.000535828	0.0371135	32425	dehydroepiandrosterone sulfate (DHEA-S)	Other livestock meat
258	COMPID_22132	357	11	0.187543	2.78e-05	0.0064496	22132	alpha-hydroxyisocaproate	Other livestock meat
259	COMPID_48258	61	11	-0.170454	0.000142978	0.0183688	48258	1-oleoyl-GPC (18:1)	Other livestock meat
260	COMPID_15676	188	11	0.149712	0.000854448	0.0478651	15676	3-methyl-2-oxovalerate	Other livestock meat
261	COMPID_22116	218	11	0.162898	0.000281209	0.0278829	22116	4-methyl-2-oxopentanoate	Other livestock meat
262	COMPID_52673	16	11	0.153372	0.000633154	0.0403463	52673	1-(1-enyl-palmitoyl)-2-arachidonoyl-GPE (P-16:0/20:4)*	Other livestock meat
263	COMPID_37209	365	11	0.15564	0.000524061	0.0367759	37209	androstenediol (3alpha, 17alpha) monosulfate (3)	Other livestock meat
264	COMPID_52475	25	11	0.187867	2.69e-05	0.00630198	52475	1-(1-enyl-stearoyl)-2-arachidonoyl-GPE (P-18:0/20:4)*	Other livestock meat
265	COMPID_52281	126	11	0.158965	0.000395303	0.0325333	52281	2-hydroxybutyrate/2-hydroxyisobutyrate	Other livestock meat
266	COMPID_1549	177	11	0.166099	0.000211897	0.0233341	1549	3-hydroxyisobutyrate	Other livestock meat
267	COMPID_1638	381	27	0.157875	0.000433863	0.0335087	1638	arginine	Soy sauce
268	COMPID_53263	460	27	0.149742	0.000852371	0.0478651	53263	docosahexaenoylcholine	Soy sauce
269	COMPID_62277	571	27	0.182636	4.52e-05	0.00864079	62277	hydroxy-CMPF*	Soy sauce
270	COMPID_42370	340	27	0.151752	0.000723552	0.0435888	42370	S-1-pyrroline-5-carboxylate	Soy sauce
271	COMPID_57595	544	27	0.156903	0.000471147	0.0346936	57595	glycosyl ceramide (d18:1/20:0, d16:1/22:0)*	Soy sauce
272	COMPID_57564	680	27	0.152867	0.00066015	0.0412957	57564	perfluorooctanesulfonate (PFOS)	Soy sauce
273	COMPID_31787	166	27	0.168931	0.000164257	0.0198237	31787	3-carboxy-4-methyl-5-propyl-2-furanpropanoate (CMPF)	Soy sauce
274	COMPID_48441	211	27	0.157943	0.000431365	0.0334672	48441	4-hydroxychlorothalonil	Soy sauce
275	COMPID_57474	751	27	0.149237	0.000887941	0.0491163	57474	sphingomyelin (d18:2/18:1)*	Soy sauce
276	COMPID_52610	72	27	0.159432	0.0003798	0.0317356	52610	1-palmitoyl-2-docosahexaenoyl-GPC (16:0/22:6)	Soy sauce
277	COMPID_48425	684	7	-0.174852	9.52e-05	0.0139564	48425	phenylacetylcarnitine	Pickled vegetables
278	COMPID_57810	647	7	-0.156053	0.000506174	0.0362142	57810	nisinate (24:6n3)	Pickled vegetables
279	COMPID_18362	384	7	-0.199702	7.9e-06	0.00304481	18362	azelate (C9-DC)	Pickled vegetables
280	COMPID_15677	193	7	-0.151263	0.000753117	0.0443263	15677	3-methylhistidine	Pickled vegetables
281	COMPID_38127	345	7	0.151123	0.000761817	0.0447282	38127	S-methylmethionine	Pickled vegetables
282	COMPID_54923	389	7	-0.155007	0.000552576	0.0377267	54923	beta-citrylglutamate	Pickled vegetables
283	COMPID_57461	380	7	-0.16459	0.000242296	0.0256398	57461	argininate*	Pickled vegetables
284	COMPID_32458	654	7	-0.176257	8.34e-05	0.0128576	32458	oleamide	Pickled vegetables
285	COMPID_62146	529	7	0.17208	0.000123144	0.0169118	62146	glycine conjugate of C10H14O2 (1)*	Pickled vegetables
286	COMPID_62068	314	7	-0.151582	0.000733718	0.0438136	62068	N-methylhydroxyproline**	Pickled vegetables
287	COMPID_606	812	7	-0.169299	0.00015886	0.0196264	606	uridine	Pickled vegetables
288	COMPID_36746	123	10	0.157852	0.000434704	0.0335087	36746	2-hydroxy-3-methylvalerate	Pork
289	COMPID_22132	357	10	0.15552	0.000529344	0.0367759	22132	alpha-hydroxyisocaproate	Pork
290	COMPID_44872	502	10	0.153785	0.000611815	0.0395865	44872	gamma-glutamylmethionine	Pork
291	COMPID_46537	358	10	0.193906	1.45e-05	0.00438597	46537	alpha-hydroxyisovalerate	Pork
292	COMPID_33934	493	10	0.208709	2.96e-06	0.00171255	33934	gamma-glutamyl-epsilon-lysine	Pork
293	COMPID_55072	149	10	0.155032	0.000551445	0.0377267	55072	2-oxoarginine*	Pork
294	COMPID_512	382	10	0.154404	0.00058111	0.0388969	512	asparagine	Pork
295	COMPID_1302	627	10	0.15509	0.000548785	0.0376832	1302	methionine	Pork
296	COMPID_38296	2	10	0.161961	0.000305186	0.0294142	38296	(16 or 17)-methylstearate (a19:0 or i19:0)	Pork
297	COMPID_33961	99	13	0.158519	0.000410693	0.0331945	33961	1-stearoyl-GPC (18:0)	Poultry
298	COMPID_19503	764	13	0.149718	0.00085405	0.0478651	19503	stearoyl sphingomyelin (d18:1/18:0)	Poultry
299	COMPID_15677	193	13	0.20258	5.8e-06	0.00252429	15677	3-methylhistidine	Poultry
300	COMPID_52673	16	13	0.164798	0.000237867	0.0255496	52673	1-(1-enyl-palmitoyl)-2-arachidonoyl-GPE (P-16:0/20:4)*	Poultry
301	COMPID_34428	82	13	0.179213	6.29e-05	0.0109712	34428	1-palmitoyl-GPA (16:0)	Poultry
302	COMPID_31787	166	13	0.158757	0.000402414	0.0328591	31787	3-carboxy-4-methyl-5-propyl-2-furanpropanoate (CMPF)	Poultry
303	COMPID_39270	24	13	0.188147	2.62e-05	0.00626075	39270	1-(1-enyl-palmitoyl)-GPE (P-16:0)*	Poultry
304	COMPID_36099	209	13	-0.150978	0.000770902	0.0449304	36099	4-ethylphenylsulfate	Poultry
305	COMPID_52690	47	13	0.169751	0.000152451	0.0191735	52690	1-linoleoyl-GPA (18:2)*	Poultry
306	COMPID_1419	236	13	-0.1497	0.000855306	0.0478651	1419	5-methylthioadenosine (MTA)	Poultry
307	COMPID_33955	83	13	0.151346	0.000748057	0.0441372	33955	1-palmitoyl-GPC (16:0)	Poultry
308	COMPID_48441	211	1	-0.197289	1.02e-05	0.0035844	48441	4-hydroxychlorothalonil	Rice
309	COMPID_19263	78	1	0.153897	0.000606183	0.0395775	19263	1-palmitoyl-2-oleoyl-GPE (16:0/18:1)	Rice
310	COMPID_52470	80	1	0.164476	0.000244742	0.0256398	52470	1-palmitoyl-2-palmitoleoyl-GPC (16:0/16:1)*	Rice
311	COMPID_52467	71	1	0.151552	0.000735544	0.0438136	52467	1-palmitoyl-2-arachidonoyl-GPI (16:0/20:4)*	Rice
312	COMPID_44621	14	1	-0.166776	0.000199454	0.0223763	44621	1-(1-enyl-oleoyl)-GPE (P-18:1)*	Rice
313	COMPID_39271	28	1	-0.158231	0.000420905	0.0331945	39271	1-(1-enyl-stearoyl)-GPE (P-18:0)*	Rice
314	COMPID_45095	144	1	0.154162	0.00059297	0.0390939	45095	2-methylbutyrylcarnitine (C5)	Rice
315	COMPID_18362	384	1	0.176788	7.93e-05	0.0125494	18362	azelate (C9-DC)	Rice
316	COMPID_20694	664	1	-0.160533	0.000345449	0.0308017	20694	oxalate (ethanedioate)	Rice
317	COMPID_52464	70	1	0.152337	0.00068962	0.0424721	52464	1-palmitoyl-2-arachidonoyl-GPE (16:0/20:4)*	Rice
318	COMPID_61873	632	1	0.153747	0.00061378	0.0395865	61873	methylnaphthyl sulfate (2)*	Rice
319	COMPID_43258	348	1	0.179247	6.27e-05	0.0109712	43258	acisoga	Rice
320	COMPID_57564	680	1	-0.203253	5.39e-06	0.00243018	57564	perfluorooctanesulfonate (PFOS)	Rice
321	COMPID_62146	529	1	-0.186458	3.1e-05	0.00694547	62146	glycine conjugate of C10H14O2 (1)*	Rice
322	COMPID_1552	476	1	0.158939	0.000396183	0.0325333	1552	erucate (22:1n9)	Rice
323	COMPID_33943	290	1	0.160267	0.000353479	0.0309607	33943	N-acetylglutamine	Rice
324	COMPID_46537	358	1	0.194478	1.37e-05	0.00425163	46537	alpha-hydroxyisovalerate	Rice
325	COMPID_32398	727	1	0.18569	3.34e-05	0.00712613	32398	sebacate (C10-DC)	Rice
326	COMPID_39270	24	1	-0.162219	0.000298405	0.0290317	39270	1-(1-enyl-palmitoyl)-GPE (P-16:0)*	Rice
327	COMPID_37185	243	1	0.149003	0.000904881	0.0496941	37185	5alpha-androstan-3alpha,17beta-diol monosulfate (2)	Rice
328	COMPID_32415	457	1	0.155576	0.000526867	0.0367759	32415	docosadienoate (22:2n6)	Rice
329	COMPID_22130	690	1	0.177472	7.43e-05	0.0119159	22130	phenyllactate (PLA)	Rice
330	COMPID_27738	791	1	-0.151036	0.000767236	0.0449282	27738	threonate	Rice
331	COMPID_32417	463	1	0.17172	0.000127302	0.0171865	32417	docosatrienoate (22:3n3)	Rice
332	COMPID_48153	624	1	-0.207502	3.38e-06	0.00175584	48153	mannose	Rice
333	COMPID_1644	555	1	-0.15222	0.000696279	0.0426623	1644	heptanoate (7:0)	Rice
334	COMPID_52947	200	1	-0.181237	5.18e-05	0.00959545	52947	4-HDoHE	Rice
335	COMPID_36746	123	1	0.171079	0.000135022	0.0176311	36746	2-hydroxy-3-methylvalerate	Rice
336	COMPID_20675	12	1	0.203402	5.3e-06	0.00243018	20675	1,5-anhydroglucitol (1,5-AG)	Rice
337	COMPID_48130	338	1	0.160156	0.000356881	0.031011	48130	N6-succinyladenosine	Rice
338	COMPID_1123	586	25	-0.149823	0.0008468	0.0478651	1123	inosine	Salt
339	COMPID_15990	527	25	0.157412	0.000451266	0.0342332	15990	glycerophosphorylcholine (GPC)	Salt
340	COMPID_18362	384	25	-0.200902	6.95e-06	0.00281487	18362	azelate (C9-DC)	Salt
341	COMPID_35103	40	25	0.161764	0.000310466	0.0295408	35103	1-dihomo-linoleoylglycerol (20:2)	Salt
342	COMPID_1669	215	25	0.15408	0.000596994	0.0391917	1669	4-hydroxyphenylpyruvate	Salt
343	COMPID_31536	275	25	-0.202554	5.81e-06	0.00252429	31536	N-(2-furoyl)glycine	Salt
344	COMPID_57564	680	25	0.150157	0.000824197	0.0471173	57564	perfluorooctanesulfonate (PFOS)	Salt
345	COMPID_48153	624	25	0.167732	0.000183041	0.0212328	48153	mannose	Salt
346	COMPID_48187	303	25	-0.17126	0.000132805	0.0175332	48187	N-acetyltaurine	Salt
347	COMPID_35153	41	25	0.152834	0.00066195	0.0413001	35153	1-docosahexaenoylglycerol (22:6)	Salt
348	COMPID_27447	52	25	0.172594	0.000117436	0.0164108	27447	1-linoleoylglycerol (18:2)	Salt
349	COMPID_33955	83	25	0.155555	0.000527796	0.0367759	33955	1-palmitoyl-GPC (16:0)	Salt
350	COMPID_57421	542	25	-0.161154	0.000327368	0.0301112	57421	glycosyl-N-behenoyl-sphingadienine (d18:2/22:0)*	Salt
351	COMPID_48195	486	25	0.161634	0.000314001	0.0295408	48195	fructose	Salt
352	COMPID_42395	807	25	-0.164068	0.000253717	0.0259265	42395	undecanedioate (C11-DC)	Salt
353	COMPID_48341	39	25	0.156447	0.000489629	0.035348	48341	1-dihomo-linolenylglycerol (20:3)	Salt
354	COMPID_48433	312	25	0.157106	0.00046311	0.0346936	48433	N-formylphenylalanine	Salt
355	COMPID_57658	554	25	0.150678	0.000789996	0.0457088	57658	heneicosapentaenoate (21:5n3)	Salt
356	COMPID_57453	545	25	-0.188493	2.53e-05	0.00610676	57453	glycosyl ceramide (d18:2/24:1, d18:1/24:2)*	Salt
357	COMPID_33936	653	25	0.159619	0.000373737	0.0317356	33936	octanoylcarnitine (C8)	Salt
358	COMPID_21232	148	25	0.177743	7.24e-05	0.011722	21232	2-oleoylglycerol (18:1)	Salt
359	COMPID_62066	531	25	-0.161899	0.000306834	0.0294237	62066	glyco-beta-muricholate**	Salt
360	COMPID_52602	113	25	-0.156004	0.000508262	0.036255	52602	2'-deoxyuridine	Salt
361	COMPID_61871	165	25	0.1715	0.000129902	0.0172452	61871	3-carboxy-4-methyl-5-pentyl-2-furanpropionate (3-CMPFP)**	Salt
362	COMPID_1573	551	25	-0.174069	0.0001024	0.0147407	1573	guanosine	Salt
363	COMPID_1589	296	25	-0.218375	9.8e-07	0.000778547	1589	N-acetylmethionine	Salt
364	COMPID_37431	315	25	-0.153613	0.000620617	0.0396531	37431	N-methylproline	Salt
365	COMPID_21184	65	25	0.184904	3.62e-05	0.00739346	21184	1-oleoylglycerol (18:1)	Salt
366	COMPID_32328	560	25	0.160756	0.000338839	0.0304981	32328	hexanoylcarnitine (C6)	Salt
367	COMPID_31548	266	25	-0.158243	0.000420457	0.0331945	31548	Fibrinopeptide A, des-ala(1)*	Salt
368	COMPID_34384	759	26	-0.152802	0.000663709	0.0413021	34384	stachydrine	Sauce
369	COMPID_35159	432	26	0.155907	0.000512432	0.0363355	35159	cysteine-glutathione disulfide	Sauce
370	COMPID_41754	553	26	0.169482	0.000156238	0.0195469	41754	heme	Sauce
371	COMPID_62277	571	23	0.166972	0.000195974	0.0221943	62277	hydroxy-CMPF*	Sugar
372	COMPID_42087	583	23	0.154226	0.000589781	0.0390399	42087	indoleacetylglutamine	Sugar
373	COMPID_31787	166	23	0.1634	0.000269095	0.027018	31787	3-carboxy-4-methyl-5-propyl-2-furanpropanoate (CMPF)	Sugar
374	COMPID_32446	550	4	-0.193497	1.52e-05	0.00445864	32446	guanidinosuccinate	Tuber
375	COMPID_57518	377	4	0.194563	1.36e-05	0.00425163	57518	arachidonoylcarnitine (C20:4)	Tuber
376	COMPID_18254	677	4	0.162478	0.000291724	0.0286874	18254	paraxanthine	Tuber
377	COMPID_34400	13	4	0.179034	6.4e-05	0.0110025	34400	1,7-dimethylurate	Tuber
378	COMPID_32391	11	4	0.152288	0.000692423	0.0425351	32391	1,3-dimethylurate	Tuber
379	COMPID_2125	778	4	0.166352	0.000207161	0.0230247	2125	taurine	Tuber
380	COMPID_18394	789	4	0.162358	0.000294808	0.0288719	18394	theophylline	Tuber
381	COMPID_57511	612	4	0.17091	0.00013713	0.017809	57511	linolenoylcarnitine (C18:3)*	Tuber
382	COMPID_17747	757	4	0.19272	1.64e-05	0.00466541	17747	sphingosine	Tuber
383	COMPID_52605	732	4	0.159527	0.000376706	0.0317356	52605	sphinganine-1-phosphate	Tuber
384	COMPID_34424	230	4	0.159134	0.000389636	0.0322171	34424	5-acetylamino-6-amino-3-methyluracil	Tuber
385	COMPID_27513	581	29	-0.164431	0.000245711	0.0256398	27513	indoleacetate	Vegetables
386	COMPID_52610	72	29	0.171886	0.000125373	0.0170222	52610	1-palmitoyl-2-docosahexaenoyl-GPC (16:0/22:6)	Vegetables
387	COMPID_40410	420	29	-0.239605	7.24e-08	0.000101769	40410	cis-urocanate	Vegetables
388	COMPID_52611	92	29	0.149174	0.00089247	0.0492528	52611	1-stearoyl-2-docosahexaenoyl-GPC (18:0/22:6)	Vegetables
389	COMPID_52697	60	29	0.154323	0.000585079	0.0389444	52697	1-oleoyl-2-docosahexaenoyl-GPC (18:1/22:6)*	Vegetables
390	COMPID_31787	166	29	0.203618	5.18e-06	0.00242708	31787	3-carboxy-4-methyl-5-propyl-2-furanpropanoate (CMPF)	Vegetables
391	COMPID_62277	571	29	0.197323	1.02e-05	0.0035844	62277	hydroxy-CMPF*	Vegetables
392	COMPID_57658	554	29	0.196581	1.1e-05	0.00380951	57658	heneicosapentaenoate (21:5n3)	Vegetables
393	COMPID_57564	680	29	0.197262	1.02e-05	0.0035844	57564	perfluorooctanesulfonate (PFOS)	Vegetables
394	COMPID_531	170	2	0.161663	0.000313221	0.0295408	531	3-hydroxy-3-methylglutarate	Wheat
395	COMPID_57521	450	2	0.178695	6.61e-05	0.0112023	57521	dihomo-linolenoylcarnitine (C20:3n3 or 6)*	Wheat
396	COMPID_36098	223	2	0.161145	0.000327624	0.0301112	36098	4-vinylphenol sulfate	Wheat
397	COMPID_38399	259	2	0.189924	2.19e-05	0.00556726	38399	9,10-DiHOME	Wheat
398	COMPID_22036	135	2	0.164647	0.000241077	0.0256398	22036	2-hydroxyoctanoate	Wheat
399	COMPID_61864	466	2	0.169408	0.000157284	0.0195753	61864	dodecenedioate (C12:1-DC)*	Wheat
400	COMPID_18362	384	2	0.156902	0.000471164	0.0346936	18362	azelate (C9-DC)	Wheat
401	COMPID_541	214	2	0.170122	0.000147383	0.0187333	541	4-hydroxyphenylacetate	Wheat
402	COMPID_62065	530	2	0.157304	0.000455419	0.0343303	62065	glyco-alpha-muricholate**	Wheat
403	COMPID_57591	390	2	0.200517	7.24e-06	0.00288345	57591	beta-cryptoxanthin	Wheat
404	COMPID_48885	373	2	0.175537	8.92e-05	0.0132393	48885	arabitol/xylitol	Wheat
405	COMPID_61860	650	2	0.175754	8.74e-05	0.0132184	61860	octadecadienedioate (C18:2-DC)*	Wheat
406	COMPID_52602	113	2	0.157798	0.000436707	0.0335548	52602	2'-deoxyuridine	Wheat
407	COMPID_19503	764	2	-0.150071	0.000829949	0.0473328	19503	stearoyl sphingomyelin (d18:1/18:0)	Wheat
408	COMPID_54885	50	2	0.150469	0.00080354	0.0461719	54885	1-linoleoyl-GPG (18:2)*	Wheat
409	COMPID_36776	255	2	0.152007	0.000708605	0.0429767	36776	7-alpha-hydroxy-3-oxo-4-cholestenoate (7-Hoca)	Wheat
410	COMPID_1512	694	22	0.156806	0.000475019	0.034806	1512	picolinate	Alcohol
411	COMPID_62815	267	22	-0.173538	0.00010759	0.0153034	62815	Fibrinopeptide B (1-11)**	Alcohol
412	COMPID_43264	5	22	0.156894	0.000471483	0.0346936	43264	(R)-3-hydroxybutyrylcarnitine	Alcohol
413	COMPID_34397	33	22	0.160458	0.00034768	0.0308854	34397	1-arachidonylglycerol (20:4)	Alcohol
414	COMPID_52281	126	22	0.173911	0.000103916	0.0148693	52281	2-hydroxybutyrate/2-hydroxyisobutyrate	Alcohol
415	COMPID_52431	68	22	0.157351	0.000453591	0.0343007	52431	1-palmitoleoylglycerol (16:1)*	Alcohol
416	COMPID_35103	40	22	0.182029	4.79e-05	0.00908427	35103	1-dihomo-linoleoylglycerol (20:2)	Alcohol
417	COMPID_33013	645	22	0.205861	4.05e-06	0.00201622	33013	nicotinamide riboside	Alcohol
418	COMPID_542	172	22	0.185115	3.54e-05	0.00735581	542	3-hydroxybutyrate (BHBA)	Alcohol
419	COMPID_62810	265	22	-0.158743	0.000402901	0.0328591	62810	Fibrinopeptide A (4-15)**	Alcohol
420	COMPID_34393	44	22	0.166132	0.000211277	0.0233341	34393	1-linolenoylglycerol (18:3)	Alcohol
421	COMPID_27447	52	22	0.160266	0.000353484	0.0309607	27447	1-linoleoylglycerol (18:2)	Alcohol
422	COMPID_21184	65	22	0.184936	3.6e-05	0.00739346	21184	1-oleoylglycerol (18:1)	Alcohol
423	COMPID_43258	348	22	-0.192491	1.68e-05	0.00469584	43258	acisoga	Alcohol
424	COMPID_42109	692	22	-0.152099	0.000703238	0.0429767	42109	phosphate	Alcohol
425	COMPID_32506	140	22	0.167088	0.000193955	0.0220702	32506	2-linoleoylglycerol (18:2)	Alcohol
426	COMPID_57480	752	22	-0.15798	0.000429982	0.0334672	57480	sphingomyelin (d18:2/21:0, d16:2/23:0)*	Alcohol
427	COMPID_62814	268	22	-0.163947	0.000256435	0.0260756	62814	Fibrinopeptide B (1-12)**	Alcohol
428	COMPID_37184	241	22	0.160376	0.000350145	0.0309607	37184	5alpha-androstan-3alpha,17beta-diol disulfate	Alcohol
429	COMPID_62813	269	22	-0.158404	0.000414731	0.0331945	62813	Fibrinopeptide B (1-13)**	Alcohol
430	COMPID_21232	148	22	0.185943	3.26e-05	0.00706116	21232	2-oleoylglycerol (18:1)	Alcohol
431	COMPID_38661	573	22	0.155268	0.000540645	0.0373389	38661	hydroxycotinine	Alcohol
432	COMPID_43488	286	22	0.179139	6.34e-05	0.0109783	43488	N-acetylcarnosine	Alcohol
433	COMPID_52432	150	22	0.154787	0.000562857	0.0382103	52432	2-palmitoleoylglycerol (16:1)*	Alcohol
434	COMPID_48187	303	22	0.149703	0.000855118	0.0478651	48187	N-acetyltaurine	Alcohol
435	COMPID_48341	39	22	0.159451	0.000379182	0.0317356	48341	1-dihomo-linolenylglycerol (20:3)	Alcohol
436	COMPID_62808	263	22	-0.149252	0.000886865	0.0491163	62808	Fibrinopeptide A (3-15)**	Alcohol

## Sheet: Table S8
Table S8. Spearman correlation between genera and metabolites
This table describes the associations between foods and serum metabolites analyzed by Spearman correlation analysis with FDR < 0.05.
index	metabolite_id	col	row	cor_cdata	cor_pdata	cor_qdata	genus	id	chemical_name
1	COMPID_1110	376	21	-0.178861	6.183e-05	0.0250005	Faecalibacterium	1110	arachidonate (20:4n6)
2	COMPID_1114	444	15	0.226165	3.57425e-07	0.000885255	Ruminococcus	1114	deoxycholate
3	COMPID_1114	444	55	0.188898	2.29031e-05	0.013578	Gordonibacter	1114	deoxycholate
4	COMPID_1114	444	43	-0.172846	0.000109327	0.0360343	Actinomyces	1114	deoxycholate
5	COMPID_1123	586	98	0.168216	0.000167387	0.0464094	Comamonas	1123	inosine
6	COMPID_1123	586	19	0.192702	1.55023e-05	0.0110056	Gemmiger	1123	inosine
7	COMPID_1123	586	35	0.176967	7.41354e-05	0.0282932	Pediococcus	1123	inosine
8	COMPID_12261	782	73	0.180528	5.2618e-05	0.0230364	Sporobacter	12261	taurodeoxycholate
9	COMPID_12261	782	25	0.240157	6.14624e-08	0.00031834	Asaccharobacter	12261	taurodeoxycholate
10	COMPID_12261	782	15	0.207845	3.0366e-06	0.00344046	Ruminococcus	12261	taurodeoxycholate
11	COMPID_12261	782	55	0.294262	2.30009e-11	1.25088e-06	Gordonibacter	12261	taurodeoxycholate
12	COMPID_12261	782	26	0.216728	1.1013e-06	0.00173603	Coprococcus	12261	taurodeoxycholate
13	COMPID_1303	619	50	0.221547	6.23779e-07	0.00116978	Bacillus	1303	malate
14	COMPID_1303	619	41	-0.172186	0.000116249	0.0375198	Clostridium_IV	1303	malate
15	COMPID_1303	619	117	0.179607	5.75358e-05	0.0239772	Geobacillus	1303	malate
16	COMPID_1419	236	3	-0.200906	6.50858e-06	0.00620987	Bifidobacterium	1419	5-methylthioadenosine (MTA)
17	COMPID_1498	333	129	-0.170883	0.000131145	0.0402948	Rhizobium	1498	N6,N6,N6-trimethyllysine
18	COMPID_1505	662	103	0.167861	0.00017287	0.0470927	Jeotgalibaca	1505	orotate
19	COMPID_15136	823	41	-0.172186	0.000116248	0.0375198	Clostridium_IV	15136	xanthosine
20	COMPID_15140	596	10	-0.190571	1.93086e-05	0.0125332	Fusicatenibacter	15140	kynurenine
21	COMPID_15443	512	41	-0.190698	1.906e-05	0.0124887	Clostridium_IV	15443	glucuronate
22	COMPID_15443	512	129	-0.168256	0.000166772	0.0463925	Rhizobium	15443	glucuronate
23	COMPID_15500	405	6	-0.192316	1.61348e-05	0.0112496	Clostridium_XVIII	15500	carnitine
24	COMPID_15506	416	42	-0.1704	0.0001371	0.0411937	Megamonas	15506	choline
25	COMPID_15506	416	41	-0.193651	1.40481e-05	0.0103481	Clostridium_IV	15506	choline
26	COMPID_1552	476	50	0.180492	5.28023e-05	0.0230364	Bacillus	1552	erucate (22:1n9)
27	COMPID_1563	412	26	-0.173785	0.000100143	0.0342526	Coprococcus	1563	chenodeoxycholate
28	COMPID_15650	325	25	-0.189576	2.13759e-05	0.0131357	Asaccharobacter	15650	N1-methyladenosine
29	COMPID_1572	521	19	0.180349	5.35425e-05	0.02311	Gemmiger	1572	glycerate
30	COMPID_1573	551	19	0.176061	8.08018e-05	0.0298934	Gemmiger	1573	guanosine
31	COMPID_1573	551	50	0.178128	6.63394e-05	0.0262386	Bacillus	1573	guanosine
32	COMPID_1573	551	98	0.190088	2.02875e-05	0.0127551	Comamonas	1573	guanosine
33	COMPID_1573	551	118	0.1814	4.83322e-05	0.0220854	Paracoccus	1573	guanosine
34	COMPID_1573	551	35	0.188017	2.50433e-05	0.0144122	Pediococcus	1573	guanosine
35	COMPID_15730	765	50	0.244407	3.52182e-08	0.000212812	Bacillus	15730	suberate (C8-DC)
36	COMPID_15749	195	68	0.194627	1.26881e-05	0.00974905	Intestinimonas	15749	3-phenylpropionate (hydrocinnamate)
37	COMPID_15749	195	8	0.174899	9.01915e-05	0.0320587	Collinsella	15749	3-phenylpropionate (hydrocinnamate)
38	COMPID_15749	195	73	0.1842	3.66984e-05	0.0182265	Sporobacter	15749	3-phenylpropionate (hydrocinnamate)
39	COMPID_15749	195	55	0.184961	3.40262e-05	0.0174574	Gordonibacter	15749	3-phenylpropionate (hydrocinnamate)
40	COMPID_15749	195	24	0.217847	9.66209e-07	0.00159231	Prevotella	15749	3-phenylpropionate (hydrocinnamate)
41	COMPID_15749	195	25	0.183971	3.75397e-05	0.0184757	Asaccharobacter	15749	3-phenylpropionate (hydrocinnamate)
42	COMPID_15749	195	19	0.212188	1.85935e-06	0.00243422	Gemmiger	15749	3-phenylpropionate (hydrocinnamate)
43	COMPID_15749	195	53	0.198805	8.1568e-06	0.00739333	Methanosphaera	15749	3-phenylpropionate (hydrocinnamate)
44	COMPID_15749	195	26	0.245108	3.20949e-08	0.000212812	Coprococcus	15749	3-phenylpropionate (hydrocinnamate)
45	COMPID_15749	195	47	0.22615	3.58113e-07	0.000885255	Methanobrevibacter	15749	3-phenylpropionate (hydrocinnamate)
46	COMPID_15749	195	20	0.205523	3.93069e-06	0.0041915	Holdemanella	15749	3-phenylpropionate (hydrocinnamate)
47	COMPID_15749	195	38	0.187304	2.69123e-05	0.0150886	Senegalimassilia	15749	3-phenylpropionate (hydrocinnamate)
48	COMPID_15753	563	26	0.216148	1.17824e-06	0.001805	Coprococcus	15753	hippurate
49	COMPID_15753	563	47	0.168196	0.000167686	0.0464094	Methanobrevibacter	15753	hippurate
50	COMPID_15753	563	15	0.20313	5.11213e-06	0.00524164	Ruminococcus	15753	hippurate
51	COMPID_15753	563	19	0.222104	5.83672e-07	0.00113366	Gemmiger	15753	hippurate
52	COMPID_15772	720	103	0.177226	7.23264e-05	0.0277979	Jeotgalibaca	15772	ribitol
53	COMPID_1589	296	104	0.17032	0.00013811	0.0413085	Desulfovibrio	1589	N-acetylmethionine
54	COMPID_15990	527	5	0.1753	8.6837e-05	0.0311467	Streptococcus	15990	glycerophosphorylcholine (GPC)
55	COMPID_1604	810	19	-0.174248	9.58803e-05	0.0335328	Gemmiger	1604	urate
56	COMPID_1638	381	40	-0.192131	1.64467e-05	0.0112879	Psychrobacter	1638	arginine
57	COMPID_1643	487	46	-0.17136	0.000125487	0.0392211	Peptococcus	1643	fumarate
58	COMPID_1643	487	50	0.237922	8.20333e-08	0.000366426	Bacillus	1643	fumarate
59	COMPID_1643	487	117	0.183328	4.00025e-05	0.0192522	Geobacillus	1643	fumarate
60	COMPID_1643	487	60	0.184758	3.47191e-05	0.0177126	Erysipelotrichaceae_incertae_sedis	1643	fumarate
61	COMPID_17747	757	62	0.183145	4.07291e-05	0.0195155	Rothia	17747	sphingosine
62	COMPID_17769	731	62	0.179729	5.68583e-05	0.0239772	Rothia	17769	sphinganine
63	COMPID_18349	584	25	-0.183567	3.90706e-05	0.0188872	Asaccharobacter	18349	indolelactate
64	COMPID_18362	384	73	0.167218	0.000183219	0.0486058	Sporobacter	18362	azelate (C9-DC)
65	COMPID_18362	384	35	0.219776	7.69897e-07	0.00135349	Pediococcus	18362	azelate (C9-DC)
66	COMPID_18362	384	88	0.168656	0.000160821	0.044967	Alloprevotella	18362	azelate (C9-DC)
67	COMPID_18362	384	117	0.241396	5.23076e-08	0.00028447	Geobacillus	18362	azelate (C9-DC)
68	COMPID_18362	384	24	0.188632	2.35303e-05	0.0138343	Prevotella	18362	azelate (C9-DC)
69	COMPID_18362	384	5	-0.218622	8.82154e-07	0.00149922	Streptococcus	18362	azelate (C9-DC)
70	COMPID_18362	384	112	0.175462	8.55188e-05	0.0310295	Porphyromonas	18362	azelate (C9-DC)
71	COMPID_18362	384	87	0.195578	1.14833e-05	0.00918396	Atopostipes	18362	azelate (C9-DC)
72	COMPID_18362	384	3	-0.180805	5.12196e-05	0.022739	Bifidobacterium	18362	azelate (C9-DC)
73	COMPID_18362	384	40	0.201108	6.36831e-06	0.00612981	Psychrobacter	18362	azelate (C9-DC)
74	COMPID_18362	384	98	0.217961	9.53375e-07	0.00159231	Comamonas	18362	azelate (C9-DC)
75	COMPID_18362	384	50	0.364509	4.95248e-17	5.38672e-12	Bacillus	18362	azelate (C9-DC)
76	COMPID_18362	384	46	-0.169909	0.000143431	0.0414912	Peptococcus	18362	azelate (C9-DC)
77	COMPID_18368	429	50	0.170438	0.00013662	0.0411937	Bacillus	18368	cys-gly, oxidized
78	COMPID_18467	470	21	-0.187814	2.55623e-05	0.014618	Faecalibacterium	18467	eicosapentaenoate (EPA; 20:5n3)
79	COMPID_18477	537	55	0.229245	2.44909e-07	0.000689159	Gordonibacter	18477	glycodeoxycholate
80	COMPID_18477	537	19	0.168102	0.000169129	0.0465718	Gemmiger	18477	glycodeoxycholate
81	COMPID_18477	537	73	0.202988	5.1919e-06	0.00524164	Sporobacter	18477	glycodeoxycholate
82	COMPID_18477	537	15	0.196083	1.08886e-05	0.00897218	Ruminococcus	18477	glycodeoxycholate
83	COMPID_18477	537	26	0.213473	1.60509e-06	0.00231083	Coprococcus	18477	glycodeoxycholate
84	COMPID_18497	780	2	-0.166997	0.000186905	0.0494606	Romboutsia	18497	taurocholate
85	COMPID_19258	58	1	-0.238437	7.6769e-08	0.000363044	Blautia	19258	1-myristoyl-2-palmitoyl-GPC (14:0/16:0)
86	COMPID_19263	78	1	-0.212304	1.83489e-06	0.00243422	Blautia	19263	1-palmitoyl-2-oleoyl-GPE (16:0/18:1)
87	COMPID_19263	78	10	-0.167654	0.000176141	0.0473955	Fusicatenibacter	19263	1-palmitoyl-2-oleoyl-GPE (16:0/18:1)
88	COMPID_20693	777	41	0.195747	1.12803e-05	0.00908838	Clostridium_IV	20693	tartronate (hydroxymalonate)
89	COMPID_20694	664	1	0.179299	5.92734e-05	0.024237	Blautia	20694	oxalate (ethanedioate)
90	COMPID_21184	65	87	-0.17699	7.3973e-05	0.0282932	Atopostipes	21184	1-oleoylglycerol (18:1)
91	COMPID_21232	148	87	-0.17592	8.18894e-05	0.030193	Atopostipes	21232	2-oleoylglycerol (18:1)
92	COMPID_2125	778	87	0.185647	3.17755e-05	0.01656	Atopostipes	2125	taurine
93	COMPID_2125	778	103	0.190919	1.8633e-05	0.0123577	Jeotgalibaca	2125	taurine
94	COMPID_2125	778	50	0.212647	1.7645e-06	0.00243422	Bacillus	2125	taurine
95	COMPID_22036	135	41	-0.169205	0.000152965	0.0432149	Clostridium_IV	22036	2-hydroxyoctanoate
96	COMPID_22036	135	48	0.212704	1.75305e-06	0.00243422	Leuconostoc	22036	2-hydroxyoctanoate
97	COMPID_22130	690	3	-0.182019	4.54973e-05	0.0212388	Bifidobacterium	22130	phenyllactate (PLA)
98	COMPID_22206	787	9	0.175704	8.35819e-05	0.0306096	Lachnospiracea_incertae_sedis	22206	theanine
99	COMPID_22842	414	13	0.181817	4.64034e-05	0.0215692	Intestinibacter	22842	cholate
100	COMPID_22842	414	17	0.170625	0.000134289	0.041029	Turicibacter	22842	cholate
101	COMPID_27513	581	102	0.18553	3.21493e-05	0.0165726	Sutterella	27513	indoleacetate
102	COMPID_27513	581	24	0.225546	3.85406e-07	0.000891912	Prevotella	27513	indoleacetate
103	COMPID_27513	581	106	0.182717	4.24841e-05	0.0202671	Mitsuokella	27513	indoleacetate
104	COMPID_27513	581	3	-0.193074	1.49166e-05	0.0108163	Bifidobacterium	27513	indoleacetate
105	COMPID_27513	581	25	-0.177996	6.71895e-05	0.0264785	Asaccharobacter	27513	indoleacetate
106	COMPID_27513	581	95	0.168988	0.000156023	0.0439647	Holdemania	27513	indoleacetate
107	COMPID_27672	183	55	0.192653	1.55824e-05	0.0110056	Gordonibacter	27672	3-indoxyl sulfate
108	COMPID_27710	291	9	-0.170548	0.000135248	0.0411937	Lachnospiracea_incertae_sedis	27710	N-acetylglycine
109	COMPID_27738	791	45	0.181379	4.84328e-05	0.0220854	Clostridium_XlVb	27738	threonate
110	COMPID_27738	791	25	0.179666	5.72039e-05	0.0239772	Asaccharobacter	27738	threonate
111	COMPID_27738	791	6	0.178687	6.28739e-05	0.0253284	Clostridium_XVIII	27738	threonate
112	COMPID_3127	576	43	0.171524	0.000123606	0.0389693	Actinomyces	3127	hypoxanthine
113	COMPID_31530	793	50	0.197959	8.9268e-06	0.00783558	Bacillus	31530	threonylphenylalanine
114	COMPID_3155	197	38	0.173117	0.000106599	0.0355662	Senegalimassilia	3155	3-ureidopropionate
115	COMPID_31787	166	40	-0.223061	5.20408e-07	0.00107356	Psychrobacter	31787	3-carboxy-4-methyl-5-propyl-2-furanpropanoate (CMPF)
116	COMPID_31787	166	87	-0.18887	2.29696e-05	0.013578	Atopostipes	31787	3-carboxy-4-methyl-5-propyl-2-furanpropanoate (CMPF)
117	COMPID_31787	166	24	-0.20065	6.69103e-06	0.00627388	Prevotella	31787	3-carboxy-4-methyl-5-propyl-2-furanpropanoate (CMPF)
118	COMPID_31787	166	50	-0.185671	3.17e-05	0.01656	Bacillus	31787	3-carboxy-4-methyl-5-propyl-2-furanpropanoate (CMPF)
119	COMPID_31787	166	5	0.190535	1.93812e-05	0.0125332	Streptococcus	31787	3-carboxy-4-methyl-5-propyl-2-furanpropanoate (CMPF)
120	COMPID_31787	166	39	-0.171146	0.000127994	0.0397761	Ralstonia	31787	3-carboxy-4-methyl-5-propyl-2-furanpropanoate (CMPF)
121	COMPID_31787	166	18	0.213421	1.61466e-06	0.00231083	Anaerostipes	31787	3-carboxy-4-methyl-5-propyl-2-furanpropanoate (CMPF)
122	COMPID_31787	166	1	0.184554	3.54308e-05	0.0178414	Blautia	31787	3-carboxy-4-methyl-5-propyl-2-furanpropanoate (CMPF)
123	COMPID_31787	166	9	0.224357	4.45131e-07	0.000988082	Lachnospiracea_incertae_sedis	31787	3-carboxy-4-methyl-5-propyl-2-furanpropanoate (CMPF)
124	COMPID_31787	166	91	-0.186122	3.03036e-05	0.0162367	Saccharibacteria_genera_incertae_sedis	31787	3-carboxy-4-methyl-5-propyl-2-furanpropanoate (CMPF)
125	COMPID_31912	540	25	0.18586	3.11074e-05	0.0165048	Asaccharobacter	31912	glycolithocholate
126	COMPID_31912	540	19	0.253728	1.00094e-08	0.000124571	Gemmiger	31912	glycolithocholate
127	COMPID_31912	540	47	0.173272	0.000105064	0.0352705	Methanobrevibacter	31912	glycolithocholate
128	COMPID_31912	540	55	0.185949	3.08336e-05	0.0164398	Gordonibacter	31912	glycolithocholate
129	COMPID_31912	540	26	0.177485	7.05533e-05	0.0273094	Coprococcus	31912	glycolithocholate
130	COMPID_31932	708	3	-0.175513	8.51112e-05	0.0310295	Bifidobacterium	31932	propionylglycine (C3)
131	COMPID_32377	298	41	-0.181313	4.87463e-05	0.0220854	Clostridium_IV	32377	N-acetylneuraminate
132	COMPID_32398	727	117	0.19176	1.7088e-05	0.0116164	Geobacillus	32398	sebacate (C10-DC)
133	COMPID_32398	727	18	-0.201881	5.85637e-06	0.00573861	Anaerostipes	32398	sebacate (C10-DC)
134	COMPID_32398	727	3	-0.193276	1.46069e-05	0.0106628	Bifidobacterium	32398	sebacate (C10-DC)
135	COMPID_32398	727	50	0.26159	3.32928e-09	7.24238e-05	Bacillus	32398	sebacate (C10-DC)
136	COMPID_32398	727	40	0.182068	4.52792e-05	0.0212281	Psychrobacter	32398	sebacate (C10-DC)
137	COMPID_32405	585	15	0.191227	1.80515e-05	0.0120455	Ruminococcus	32405	indolepropionate
138	COMPID_32405	585	19	0.179527	5.79819e-05	0.0240709	Gemmiger	32405	indolepropionate
139	COMPID_32405	585	68	0.233877	1.37322e-07	0.000466759	Intestinimonas	32405	indolepropionate
140	COMPID_32417	463	9	-0.173812	9.98878e-05	0.0342526	Lachnospiracea_incertae_sedis	32417	docosatrienoate (22:3n3)
141	COMPID_32418	638	10	-0.181231	4.91383e-05	0.0220854	Fusicatenibacter	32418	myristoleate (14:1n5)
142	COMPID_32418	638	55	-0.181609	4.73555e-05	0.0219113	Gordonibacter	32418	myristoleate (14:1n5)
143	COMPID_32425	441	101	-0.180455	5.29923e-05	0.0230364	Bilophila	32425	dehydroepiandrosterone sulfate (DHEA-S)
144	COMPID_32445	194	7	-0.173199	0.000105785	0.0354032	Clostridium_sensu_stricto	32445	3-methylxanthine
145	COMPID_32452	707	24	0.20048	6.81461e-06	0.00628145	Prevotella	32452	propionylcarnitine (C3)
146	COMPID_32452	707	3	-0.185607	3.19054e-05	0.01656	Bifidobacterium	32452	propionylcarnitine (C3)
147	COMPID_32492	403	55	-0.170954	0.000130285	0.0401831	Gordonibacter	32492	caprylate (8:0)
148	COMPID_32562	701	43	0.18847	2.39203e-05	0.0138497	Actinomyces	32562	pregnenediol disulfate (C21H34O8S2)*
149	COMPID_32620	541	8	0.172058	0.000117634	0.0377357	Collinsella	32620	glycolithocholate sulfate*
150	COMPID_32620	541	55	0.229173	2.47106e-07	0.000689159	Gordonibacter	32620	glycolithocholate sulfate*
151	COMPID_32620	541	19	0.239577	6.62615e-08	0.000327597	Gemmiger	32620	glycolithocholate sulfate*
152	COMPID_32620	541	26	0.246751	2.57869e-08	0.000200342	Coprococcus	32620	glycolithocholate sulfate*
153	COMPID_32620	541	15	0.204236	4.52887e-06	0.00473651	Ruminococcus	32620	glycolithocholate sulfate*
154	COMPID_32620	541	25	0.189192	2.22302e-05	0.013508	Asaccharobacter	32620	glycolithocholate sulfate*
155	COMPID_33228	30	102	-0.171566	0.000123123	0.0389297	Sutterella	33228	1-arachidonoyl-GPC (20:4n6)*
156	COMPID_33228	30	110	-0.167727	0.000174974	0.0473421	Butyricimonas	33228	1-arachidonoyl-GPC (20:4n6)*
157	COMPID_33230	67	12	-0.16996	0.000142756	0.0414912	Dorea	33230	1-palmitoleoyl-GPC (16:1)*
158	COMPID_33955	83	50	-0.178286	6.53439e-05	0.026012	Bacillus	33955	1-palmitoyl-GPC (16:0)
159	COMPID_33969	761	21	-0.169458	0.000149476	0.0424496	Faecalibacterium	33969	stearidonate (18:4n3)
160	COMPID_34093	574	13	0.174431	9.42458e-05	0.0331745	Intestinibacter	34093	hyocholate
161	COMPID_34428	82	3	0.208787	2.73257e-06	0.00326612	Bifidobacterium	34428	1-palmitoyl-GPA (16:0)
162	COMPID_34428	82	118	-0.211613	1.98535e-06	0.00251212	Paracoccus	34428	1-palmitoyl-GPA (16:0)
163	COMPID_34428	82	34	0.174108	9.71513e-05	0.0338684	Lactococcus	34428	1-palmitoyl-GPA (16:0)
164	COMPID_34428	82	80	-0.171396	0.000125073	0.0392211	Veillonella	34428	1-palmitoyl-GPA (16:0)
165	COMPID_34428	82	40	-0.20973	2.45735e-06	0.00296979	Psychrobacter	34428	1-palmitoyl-GPA (16:0)
166	COMPID_34445	758	50	0.192678	1.55421e-05	0.0110056	Bacillus	34445	sphingosine 1-phosphate
167	COMPID_34445	758	87	0.176254	7.93349e-05	0.0297555	Atopostipes	34445	sphingosine 1-phosphate
168	COMPID_35126	686	55	0.186817	2.82634e-05	0.0156048	Gordonibacter	35126	phenylacetylglutamine
169	COMPID_35153	41	85	-0.168794	0.000158806	0.0445179	Rubrobacter	35153	1-docosahexaenoylglycerol (22:6)
170	COMPID_35157	335	41	-0.168813	0.000158532	0.0445179	Clostridium_IV	35157	N6-carbamoylthreonyladenosine
171	COMPID_35172	663	41	-0.190195	2.00676e-05	0.0126902	Clostridium_IV	35172	orotidine
172	COMPID_35320	408	19	0.188462	2.39385e-05	0.0138497	Gemmiger	35320	catechol sulfate
173	COMPID_35436	562	9	-0.1761	8.05038e-05	0.0298934	Lachnospiracea_incertae_sedis	35436	hexanoylglycine (C6)
174	COMPID_35635	156	55	0.186218	3.00117e-05	0.01616	Gordonibacter	35635	3-(3-hydroxyphenyl)propionate
175	COMPID_36099	209	55	0.191228	1.80502e-05	0.0120455	Gordonibacter	36099	4-ethylphenylsulfate
176	COMPID_36099	209	47	0.212361	1.82299e-06	0.00243422	Methanobrevibacter	36099	4-ethylphenylsulfate
177	COMPID_36099	209	61	0.184475	3.57097e-05	0.0178834	Alistipes	36099	4-ethylphenylsulfate
178	COMPID_36103	666	26	0.209971	2.39149e-06	0.00292267	Coprococcus	36103	p-cresol sulfate
179	COMPID_36103	666	25	0.175325	8.66378e-05	0.0311467	Asaccharobacter	36103	p-cresol sulfate
180	COMPID_36103	666	15	0.219047	8.39067e-07	0.00144863	Ruminococcus	36103	p-cresol sulfate
181	COMPID_36103	666	55	0.258383	5.23914e-09	9.49752e-05	Gordonibacter	36103	p-cresol sulfate
182	COMPID_36600	49	40	0.187384	2.66956e-05	0.0150447	Psychrobacter	36600	1-linoleoyl-GPE (18:2)*
183	COMPID_36746	123	10	-0.178257	6.55274e-05	0.026012	Fusicatenibacter	36746	2-hydroxy-3-methylvalerate
184	COMPID_36746	123	41	-0.177653	6.94314e-05	0.0270899	Clostridium_IV	36746	2-hydroxy-3-methylvalerate
185	COMPID_36850	784	15	0.207962	2.99734e-06	0.00343173	Ruminococcus	36850	taurolithocholate 3-sulfate
186	COMPID_36850	784	25	0.227868	2.90223e-07	0.000766194	Asaccharobacter	36850	taurolithocholate 3-sulfate
187	COMPID_36850	784	19	0.194331	1.30862e-05	0.00974905	Gemmiger	36850	taurolithocholate 3-sulfate
188	COMPID_36850	784	55	0.236108	1.03478e-07	0.000416727	Gordonibacter	36850	taurolithocholate 3-sulfate
189	COMPID_36850	784	26	0.235675	1.09336e-07	0.000416727	Coprococcus	36850	taurolithocholate 3-sulfate
190	COMPID_37114	337	117	0.171866	0.000119753	0.0380858	Geobacillus	37114	N6-methyladenosine
191	COMPID_37181	207	30	-0.195056	1.21306e-05	0.00946499	Eggerthella	37181	4-allylphenol sulfate
192	COMPID_37184	241	43	0.187116	2.74241e-05	0.0152187	Actinomyces	37184	5alpha-androstan-3alpha,17beta-diol disulfate
193	COMPID_37207	364	50	-0.179641	5.73454e-05	0.0239772	Bacillus	37207	androstenediol (3alpha, 17alpha) monosulfate (2)
194	COMPID_37209	365	43	0.172512	0.000112778	0.0370594	Actinomyces	37209	androstenediol (3alpha, 17alpha) monosulfate (3)
195	COMPID_37445	212	47	0.174931	8.99183e-05	0.0320587	Methanobrevibacter	37445	4-hydroxycoumarin
196	COMPID_37445	212	26	0.202938	5.22063e-06	0.00524164	Coprococcus	37445	4-hydroxycoumarin
197	COMPID_37445	212	19	0.217565	9.98644e-07	0.0016212	Gemmiger	37445	4-hydroxycoumarin
198	COMPID_37445	212	20	0.17608	8.06582e-05	0.0298934	Holdemanella	37445	4-hydroxycoumarin
199	COMPID_37445	212	38	0.189046	2.25625e-05	0.013578	Senegalimassilia	37445	4-hydroxycoumarin
200	COMPID_37445	212	24	0.192408	1.59823e-05	0.0112153	Prevotella	37445	4-hydroxycoumarin
201	COMPID_37445	212	30	-0.235549	1.11109e-07	0.000416727	Eggerthella	37445	4-hydroxycoumarin
202	COMPID_37455	524	5	0.17205	0.000117726	0.0377357	Streptococcus	37455	glycerophosphoethanolamine
203	COMPID_38100	393	68	-0.167955	0.000171394	0.0469577	Intestinimonas	38100	betonicine
204	COMPID_38399	259	50	0.19435	1.30597e-05	0.00974905	Bacillus	38399	9,10-DiHOME
205	COMPID_38637	418	20	0.194436	1.29434e-05	0.00974905	Holdemanella	38637	cinnamoylglycine
206	COMPID_38637	418	47	0.199478	7.58981e-06	0.00693722	Methanobrevibacter	38637	cinnamoylglycine
207	COMPID_38637	418	43	-0.181043	5.00475e-05	0.0223097	Actinomyces	38637	cinnamoylglycine
208	COMPID_38637	418	24	0.190266	1.99211e-05	0.0126712	Prevotella	38637	cinnamoylglycine
209	COMPID_38637	418	30	-0.182096	4.51534e-05	0.0212281	Eggerthella	38637	cinnamoylglycine
210	COMPID_38637	418	73	0.174721	9.17154e-05	0.0324941	Sporobacter	38637	cinnamoylglycine
211	COMPID_38637	418	19	0.232159	1.70441e-07	0.000545252	Gemmiger	38637	cinnamoylglycine
212	COMPID_38637	418	15	0.189806	2.08803e-05	0.0129777	Ruminococcus	38637	cinnamoylglycine
213	COMPID_38637	418	26	0.248772	1.96632e-08	0.00019443	Coprococcus	38637	cinnamoylglycine
214	COMPID_38661	573	43	0.224042	4.62402e-07	0.00100589	Actinomyces	38661	hydroxycotinine
215	COMPID_39379	546	19	-0.187126	2.73987e-05	0.0152187	Gemmiger	39379	glycoursodeoxycholate
216	COMPID_39587	159	30	0.227711	2.9586e-07	0.000766194	Eggerthella	39587	3-(4-hydroxyphenyl)propionate
217	COMPID_39587	159	1	0.184674	3.50121e-05	0.0177126	Blautia	39587	3-(4-hydroxyphenyl)propionate
218	COMPID_39587	159	54	-0.171794	0.000120553	0.0382283	Slackia	39587	3-(4-hydroxyphenyl)propionate
219	COMPID_39600	176	55	0.168071	0.000169599	0.0465831	Gordonibacter	39600	3-hydroxyhippurate
220	COMPID_39600	176	15	0.167779	0.000174156	0.0472383	Ruminococcus	39600	3-hydroxyhippurate
221	COMPID_40475	817	132	-0.17235	0.000114488	0.0375078	Eisenbergiella	40475	valylglycine
222	COMPID_40478	474	20	0.22518	4.02947e-07	0.000913078	Holdemanella	40478	equol sulfate
223	COMPID_40478	474	47	0.227817	2.92025e-07	0.000766194	Methanobrevibacter	40478	equol sulfate
224	COMPID_40478	474	30	-0.213553	1.59047e-06	0.00231083	Eggerthella	40478	equol sulfate
225	COMPID_40478	474	24	0.254207	9.36924e-09	0.000124571	Prevotella	40478	equol sulfate
226	COMPID_40703	705	100	0.188994	2.26809e-05	0.013578	Faecalicoccus	40703	prolylglycine
227	COMPID_40730	579	41	-0.196085	1.08862e-05	0.00897218	Clostridium_IV	40730	imidazole propionate
228	COMPID_40730	579	19	-0.197952	8.93289e-06	0.00783558	Gemmiger	40730	imidazole propionate
229	COMPID_40730	579	5	0.201883	5.85546e-06	0.00573861	Streptococcus	40730	imidazole propionate
230	COMPID_40730	579	43	0.181311	4.87563e-05	0.0220854	Actinomyces	40730	imidazole propionate
231	COMPID_40730	579	26	-0.212145	1.86857e-06	0.00243422	Coprococcus	40730	imidazole propionate
232	COMPID_42027	565	40	0.192211	1.63106e-05	0.0112879	Psychrobacter	42027	histidylalanine
233	COMPID_42087	583	50	0.178615	6.33074e-05	0.0254089	Bacillus	42087	indoleacetylglutamine
234	COMPID_42087	583	1	-0.171082	0.000128756	0.039899	Blautia	42087	indoleacetylglutamine
235	COMPID_42087	583	12	-0.196882	1.00074e-05	0.00837292	Dorea	42087	indoleacetylglutamine
236	COMPID_42087	583	25	-0.170184	0.000139847	0.0413547	Asaccharobacter	42087	indoleacetylglutamine
237	COMPID_42382	341	41	-0.169715	0.000146	0.0415929	Clostridium_IV	42382	S-adenosylhomocysteine (SAH)
238	COMPID_42395	807	50	0.235225	1.1578e-07	0.000419773	Bacillus	42395	undecanedioate (C11-DC)
239	COMPID_43343	119	48	0.20564	3.88012e-06	0.00417854	Leuconostoc	43343	2-aminooctanoate
240	COMPID_43493	485	68	-0.182439	4.36583e-05	0.0207364	Intestinimonas	43493	formiminoglutamate
241	COMPID_43507	198	3	-0.191339	1.78447e-05	0.0120455	Bifidobacterium	43507	3b-hydroxy-5-cholenoic acid
242	COMPID_43592	219	50	-0.188873	2.29609e-05	0.013578	Bacillus	43592	4-methylbenzenesulfonate
243	COMPID_43761	118	48	0.216573	1.12142e-06	0.00174249	Leuconostoc	43761	2-aminoheptanoate
244	COMPID_43802	549	7	-0.183792	3.82095e-05	0.0186366	Clostridium_sensu_stricto	43802	guanidinoacetate
245	COMPID_44620	206	47	0.194394	1.29998e-05	0.00974905	Methanobrevibacter	44620	4-acetylphenol sulfate
246	COMPID_44664	520	62	-0.171216	0.000127172	0.0396341	Rothia	44664	glutarylcarnitine (C5-DC)
247	COMPID_44675	459	40	-0.187772	2.56697e-05	0.014618	Psychrobacter	44675	docosahexaenoate (DHA; 22:6n3)
248	COMPID_44675	459	37	-0.17356	0.000102268	0.0345949	Eubacterium	44675	docosahexaenoate (DHA; 22:6n3)
249	COMPID_46146	220	55	0.179366	5.88897e-05	0.0242133	Gordonibacter	46146	4-methylcatechol sulfate
250	COMPID_46146	220	25	0.174343	9.50296e-05	0.0333425	Asaccharobacter	46146	4-methylcatechol sulfate
251	COMPID_46537	358	10	-0.198484	8.44087e-06	0.00758757	Fusicatenibacter	46537	alpha-hydroxyisovalerate
252	COMPID_47112	482	25	0.170246	0.000139061	0.0413263	Asaccharobacter	47112	etiocholanolone glucuronide
253	COMPID_48187	303	50	0.193629	1.40806e-05	0.0103481	Bacillus	48187	N-acetyltaurine
254	COMPID_48187	303	87	0.183825	3.80844e-05	0.0186366	Atopostipes	48187	N-acetyltaurine
255	COMPID_48195	486	132	0.169791	0.000144989	0.0415014	Eisenbergiella	48195	fructose
256	COMPID_48351	326	41	-0.172934	0.000108429	0.0359456	Clostridium_IV	48351	N1-methylinosine
257	COMPID_48429	630	62	-0.208237	2.90648e-06	0.00341207	Rothia	48429	methyl-4-hydroxybenzoate sulfate
258	COMPID_48441	211	3	0.244741	3.36935e-08	0.000212812	Bifidobacterium	48441	4-hydroxychlorothalonil
259	COMPID_48441	211	9	0.189648	2.12191e-05	0.0131134	Lachnospiracea_incertae_sedis	48441	4-hydroxychlorothalonil
260	COMPID_48441	211	1	0.237717	8.4222e-08	0.000366426	Blautia	48441	4-hydroxychlorothalonil
261	COMPID_48441	211	25	0.177903	6.77897e-05	0.0266186	Asaccharobacter	48441	4-hydroxychlorothalonil
262	COMPID_48441	211	40	-0.176734	7.57998e-05	0.028627	Psychrobacter	48441	4-hydroxychlorothalonil
263	COMPID_48442	222	43	0.173846	9.95653e-05	0.0342526	Actinomyces	48442	4-vinylguaiacol sulfate
264	COMPID_48445	143	24	-0.219758	7.71519e-07	0.00135349	Prevotella	48445	2-methoxyresorcinol sulfate
265	COMPID_48460	709	62	-0.176683	7.61666e-05	0.0286661	Rothia	48460	propyl 4-hydroxybenzoate sulfate
266	COMPID_48490	742	24	-0.175832	8.25776e-05	0.0303439	Prevotella	48490	sphingomyelin (d18:1/20:0, d16:1/22:0)*
267	COMPID_48698	253	55	0.195265	1.18676e-05	0.00935371	Gordonibacter	48698	6-hydroxyindole sulfate
268	COMPID_48757	294	12	-0.169981	0.000142485	0.0414912	Dorea	48757	N-acetylkynurenine (2)
269	COMPID_48762	7	24	-0.207968	2.99514e-06	0.00343173	Prevotella	48762	1,2,3-benzenetriol sulfate (2)
270	COMPID_48763	184	24	-0.207387	3.19595e-06	0.00358368	Prevotella	48763	3-methoxycatechol sulfate (1)
271	COMPID_48841	665	15	0.221261	6.45462e-07	0.00118993	Ruminococcus	48841	p-cresol glucuronide*
272	COMPID_48841	665	55	0.250723	1.50978e-08	0.000164216	Gordonibacter	48841	p-cresol glucuronide*
273	COMPID_48885	373	41	-0.166971	0.000187351	0.0494606	Clostridium_IV	48885	arabitol/xylitol
274	COMPID_513	428	41	-0.166907	0.000188434	0.049626	Clostridium_IV	513	creatinine
275	COMPID_52281	126	68	-0.182253	4.44639e-05	0.0210272	Intestinimonas	52281	2-hydroxybutyrate/2-hydroxyisobutyrate
276	COMPID_52431	68	15	-0.167412	0.00018004	0.0481146	Ruminococcus	52431	1-palmitoleoylglycerol (16:1)*
277	COMPID_52431	68	87	-0.172246	0.000115604	0.0375198	Atopostipes	52431	1-palmitoleoylglycerol (16:1)*
278	COMPID_52438	97	12	-0.187463	2.64823e-05	0.0150022	Dorea	52438	1-stearoyl-2-oleoyl-GPC (18:0/18:1)
279	COMPID_52438	97	1	-0.203381	4.97396e-06	0.00515246	Blautia	52438	1-stearoyl-2-oleoyl-GPC (18:0/18:1)
280	COMPID_52438	97	25	-0.170124	0.000140629	0.0413547	Asaccharobacter	52438	1-stearoyl-2-oleoyl-GPC (18:0/18:1)
281	COMPID_52446	95	50	0.184679	3.49948e-05	0.0177126	Bacillus	52446	1-stearoyl-2-linoleoyl-GPE (18:0/18:2)*
282	COMPID_52450	76	1	-0.170418	0.000136876	0.0411937	Blautia	52450	1-palmitoyl-2-linoleoyl-GPI (16:0/18:2)
283	COMPID_52461	77	1	-0.198392	8.5239e-06	0.00759941	Blautia	52461	1-palmitoyl-2-oleoyl-GPC (16:0/18:1)
284	COMPID_52461	77	25	-0.17012	0.000140678	0.0413547	Asaccharobacter	52461	1-palmitoyl-2-oleoyl-GPC (16:0/18:1)
285	COMPID_52467	71	1	-0.1837	3.85588e-05	0.0187231	Blautia	52467	1-palmitoyl-2-arachidonoyl-GPI (16:0/20:4)*
286	COMPID_52468	96	11	-0.16982	0.000144596	0.0415014	Ruminococcus2	52468	1-stearoyl-2-linoleoyl-GPI (18:0/18:2)
287	COMPID_52470	80	1	-0.221693	6.13029e-07	0.00116978	Blautia	52470	1-palmitoyl-2-palmitoleoyl-GPC (16:0/16:1)*
288	COMPID_52470	80	25	-0.169312	0.000151474	0.0429049	Asaccharobacter	52470	1-palmitoyl-2-palmitoleoyl-GPC (16:0/16:1)*
289	COMPID_52602	113	64	0.180461	5.29655e-05	0.0230364	Arthrobacter	52602	2'-deoxyuridine
290	COMPID_52602	113	50	0.174591	9.284e-05	0.0327858	Bacillus	52602	2'-deoxyuridine
291	COMPID_52605	732	62	0.167851	0.000173017	0.0470927	Rothia	52605	sphinganine-1-phosphate
292	COMPID_52610	72	19	-0.171993	0.000118352	0.0377504	Gemmiger	52610	1-palmitoyl-2-docosahexaenoyl-GPC (16:0/22:6)
293	COMPID_52616	81	12	-0.178323	6.5112e-05	0.026012	Dorea	52616	1-palmitoyl-2-stearoyl-GPC (16:0/18:0)
294	COMPID_52673	16	5	0.172285	0.00011518	0.0375086	Streptococcus	52673	1-(1-enyl-palmitoyl)-2-arachidonoyl-GPE (P-16:0/20:4)*
295	COMPID_52690	47	118	-0.179233	5.9648e-05	0.0242989	Paracoccus	52690	1-linoleoyl-GPA (18:2)*
296	COMPID_52690	47	3	0.195015	1.21828e-05	0.00946499	Bifidobacterium	52690	1-linoleoyl-GPA (18:2)*
297	COMPID_52690	47	40	-0.185586	3.19727e-05	0.01656	Psychrobacter	52690	1-linoleoyl-GPA (18:2)*
298	COMPID_527	597	50	0.223017	5.23121e-07	0.00107356	Bacillus	527	lactate
299	COMPID_527	597	103	0.186234	2.99656e-05	0.01616	Jeotgalibaca	527	lactate
300	COMPID_527	597	87	0.190431	1.95888e-05	0.0125332	Atopostipes	527	lactate
301	COMPID_52915	257	3	-0.170424	0.000136806	0.0411937	Bifidobacterium	52915	7-hydroxyindole sulfate
302	COMPID_52944	672	102	-0.211018	2.12415e-06	0.00265563	Sutterella	52944	palmitoylcholine
303	COMPID_52975	538	55	0.246901	2.5275e-08	0.000200342	Gordonibacter	52975	glycodeoxycholate 3-sulfate
304	COMPID_52975	538	25	0.173736	0.000100605	0.0342752	Asaccharobacter	52975	glycodeoxycholate 3-sulfate
305	COMPID_52975	538	19	0.17985	5.61951e-05	0.0238759	Gemmiger	52975	glycodeoxycholate 3-sulfate
306	COMPID_52975	538	26	0.201256	6.26689e-06	0.00608604	Coprococcus	52975	glycodeoxycholate 3-sulfate
307	COMPID_52975	538	15	0.181165	4.94534e-05	0.0221356	Ruminococcus	52975	glycodeoxycholate 3-sulfate
308	COMPID_53	518	27	-0.173479	0.000103046	0.0347002	Weissella	53	glutamine
309	COMPID_531	170	41	-0.17383	9.97228e-05	0.0342526	Clostridium_IV	531	3-hydroxy-3-methylglutarate
310	COMPID_53195	57	1	-0.179065	6.06237e-05	0.0246042	Blautia	53195	1-myristoyl-2-arachidonoyl-GPC (14:0/20:4)*
311	COMPID_53223	669	9	-0.167431	0.00017972	0.0481146	Lachnospiracea_incertae_sedis	53223	palmitoleoylcarnitine (C16:1)*
312	COMPID_53260	659	102	-0.175454	8.55845e-05	0.0310295	Sutterella	53260	oleoylcholine
313	COMPID_53261	378	102	-0.229871	2.26671e-07	0.000689159	Sutterella	53261	arachidonoylcholine
314	COMPID_53262	449	102	-0.195979	1.10088e-05	0.00900307	Sutterella	53262	dihomo-linolenoyl-choline
315	COMPID_53263	460	5	0.168397	0.000164661	0.0459227	Streptococcus	53263	docosahexaenoylcholine
316	COMPID_53263	460	102	-0.207203	3.26211e-06	0.00362054	Sutterella	53263	docosahexaenoylcholine
317	COMPID_54805	199	96	0.174046	9.77206e-05	0.0339581	Atopobium	54805	3beta-hydroxy-5-cholestenoate
318	COMPID_54907	561	94	0.179348	5.89928e-05	0.0242133	Finegoldia	54907	hexanoylglutamine
319	COMPID_54923	389	41	-0.179714	5.69438e-05	0.0239772	Clostridium_IV	54923	beta-citrylglutamate
320	COMPID_553	426	43	0.188507	2.38313e-05	0.0138497	Actinomyces	553	cotinine
321	COMPID_554	350	40	-0.204312	4.49145e-06	0.00473651	Psychrobacter	554	adenine
322	COMPID_566	691	116	0.190028	2.04125e-05	0.0127599	Anaerococcus	566	phenylpyruvate
323	COMPID_57	516	15	-0.180208	5.42795e-05	0.0233355	Ruminococcus	57	glutamate
324	COMPID_57365	641	22	0.18064	5.20474e-05	0.0230126	Lactobacillus	57365	myristoyl dihydrosphingomyelin (d18:0/14:0)*
325	COMPID_57421	542	9	-0.167325	0.00018145	0.0483724	Lachnospiracea_incertae_sedis	57421	glycosyl-N-behenoyl-sphingadienine (d18:2/22:0)*
326	COMPID_57463	615	102	-0.184437	3.58431e-05	0.0178834	Sutterella	57463	linoleoylcholine*
327	COMPID_57475	741	24	-0.169915	0.000143342	0.0414912	Prevotella	57475	sphingomyelin (d18:1/19:0, d19:1/18:0)*
328	COMPID_57511	612	96	0.16979	0.000144993	0.0415014	Atopobium	57511	linolenoylcarnitine (C18:3)*
329	COMPID_57520	451	91	0.172905	0.000108728	0.0359456	Saccharibacteria_genera_incertae_sedis	57520	dihomo-linoleoylcarnitine (C20:2)*
330	COMPID_57521	450	10	-0.170472	0.000136198	0.0411937	Fusicatenibacter	57521	dihomo-linolenoylcarnitine (C20:3n3 or 6)*
331	COMPID_57521	450	67	0.16784	0.000173186	0.0470927	Solobacterium	57521	dihomo-linolenoylcarnitine (C20:3n3 or 6)*
332	COMPID_57564	680	5	0.175386	8.6137e-05	0.0311261	Streptococcus	57564	perfluorooctanesulfonate (PFOS)
333	COMPID_57564	680	40	-0.212371	1.82097e-06	0.00243422	Psychrobacter	57564	perfluorooctanesulfonate (PFOS)
334	COMPID_57564	680	111	0.170943	0.000130412	0.0401831	Anaerotruncus	57564	perfluorooctanesulfonate (PFOS)
335	COMPID_57564	680	24	-0.229272	2.44116e-07	0.000689159	Prevotella	57564	perfluorooctanesulfonate (PFOS)
336	COMPID_57564	680	50	-0.217328	1.0268e-06	0.00164239	Bacillus	57564	perfluorooctanesulfonate (PFOS)
337	COMPID_57564	680	1	0.263122	2.67505e-09	7.24238e-05	Blautia	57564	perfluorooctanesulfonate (PFOS)
338	COMPID_57564	680	9	0.208203	2.91743e-06	0.00341207	Lachnospiracea_incertae_sedis	57564	perfluorooctanesulfonate (PFOS)
339	COMPID_57564	680	18	0.214266	1.46514e-06	0.00218301	Anaerostipes	57564	perfluorooctanesulfonate (PFOS)
340	COMPID_57564	680	25	0.195315	1.18048e-05	0.00935371	Asaccharobacter	57564	perfluorooctanesulfonate (PFOS)
341	COMPID_57564	680	7	-0.170832	0.000131761	0.04037	Clostridium_sensu_stricto	57564	perfluorooctanesulfonate (PFOS)
342	COMPID_57577	591	30	0.194553	1.27867e-05	0.00974905	Eggerthella	57577	isoursodeoxycholate
343	COMPID_57577	591	71	0.167679	0.000175732	0.0473955	Coprobacillus	57577	isoursodeoxycholate
344	COMPID_57577	591	19	-0.233594	1.42319e-07	0.000469084	Gemmiger	57577	isoursodeoxycholate
345	COMPID_57577	591	8	-0.185698	3.16155e-05	0.01656	Collinsella	57577	isoursodeoxycholate
346	COMPID_57577	591	26	-0.211609	1.98627e-06	0.00251212	Coprococcus	57577	isoursodeoxycholate
347	COMPID_57591	390	98	0.177629	6.95923e-05	0.0270899	Comamonas	57591	beta-cryptoxanthin
348	COMPID_57591	390	24	0.167633	0.000176478	0.0473955	Prevotella	57591	beta-cryptoxanthin
349	COMPID_57635	406	50	0.179925	5.57898e-05	0.0237967	Bacillus	57635	carotene diol (1)
350	COMPID_57635	406	9	-0.186668	2.86894e-05	0.0156881	Lachnospiracea_incertae_sedis	57635	carotene diol (1)
351	COMPID_57635	406	98	0.177423	7.09788e-05	0.0273767	Comamonas	57635	carotene diol (1)
352	COMPID_57658	554	40	-0.244448	3.50275e-08	0.000212812	Psychrobacter	57658	heneicosapentaenoate (21:5n3)
353	COMPID_57658	554	130	0.169709	0.000146077	0.0415929	Hungatella	57658	heneicosapentaenoate (21:5n3)
354	COMPID_57658	554	50	-0.189276	2.20406e-05	0.0134681	Bacillus	57658	heneicosapentaenoate (21:5n3)
355	COMPID_57658	554	5	0.197222	9.65327e-06	0.00820287	Streptococcus	57658	heneicosapentaenoate (21:5n3)
356	COMPID_590	575	50	0.222683	5.44573e-07	0.00107898	Bacillus	590	hypotaurine
357	COMPID_590	575	87	0.195766	1.12584e-05	0.00908838	Atopostipes	590	hypotaurine
358	COMPID_60	603	121	-0.172301	0.000115011	0.0375086	Neisseria	60	leucine
359	COMPID_601	454	7	0.179403	5.86814e-05	0.0242133	Clostridium_sensu_stricto	601	dihydroorotate
360	COMPID_601	454	9	-0.206498	3.52812e-06	0.00387623	Lachnospiracea_incertae_sedis	601	dihydroorotate
361	COMPID_6146	116	121	-0.192099	1.65009e-05	0.0112879	Neisseria	6146	2-aminoadipate
362	COMPID_61860	650	64	0.186663	2.87026e-05	0.0156881	Arthrobacter	61860	octadecadienedioate (C18:2-DC)*
363	COMPID_61860	650	40	0.170027	0.000141879	0.0414912	Psychrobacter	61860	octadecadienedioate (C18:2-DC)*
364	COMPID_61873	632	117	0.176119	8.03628e-05	0.0298934	Geobacillus	61873	methylnaphthyl sulfate (2)*
365	COMPID_61873	632	52	0.171369	0.000125391	0.0392211	Mogibacterium	61873	methylnaphthyl sulfate (2)*
366	COMPID_62066	531	43	-0.205674	3.86568e-06	0.00417854	Actinomyces	62066	glyco-beta-muricholate**
367	COMPID_62066	531	55	0.26533	1.94673e-09	7.05805e-05	Gordonibacter	62066	glyco-beta-muricholate**
368	COMPID_62066	531	73	0.192729	1.5459e-05	0.0110056	Sporobacter	62066	glyco-beta-muricholate**
369	COMPID_62066	531	15	0.23623	1.01876e-07	0.000416727	Ruminococcus	62066	glyco-beta-muricholate**
370	COMPID_62066	531	26	0.197712	9.16439e-06	0.00791105	Coprococcus	62066	glyco-beta-muricholate**
371	COMPID_62066	531	61	0.173059	0.000107171	0.0356476	Alistipes	62066	glyco-beta-muricholate**
372	COMPID_62066	531	19	0.210432	2.27001e-06	0.00280573	Gemmiger	62066	glyco-beta-muricholate**
373	COMPID_62066	531	25	0.200515	6.78872e-06	0.00628145	Asaccharobacter	62066	glyco-beta-muricholate**
374	COMPID_62071	681	19	-0.186237	2.9956e-05	0.01616	Gemmiger	62071	perfluorooctanoate (PFOA)
375	COMPID_62103	436	50	0.174006	9.80905e-05	0.0339781	Bacillus	62103	cysteinylglycine disulfide*
376	COMPID_62103	436	81	-0.173711	0.000100839	0.0342752	Oscillibacter	62103	cysteinylglycine disulfide*
377	COMPID_62103	436	41	-0.176767	7.55572e-05	0.028627	Clostridium_IV	62103	cysteinylglycine disulfide*
378	COMPID_62146	529	52	-0.167268	0.000182385	0.0485028	Mogibacterium	62146	glycine conjugate of C10H14O2 (1)*
379	COMPID_62146	529	9	0.202881	5.25282e-06	0.00524164	Lachnospiracea_incertae_sedis	62146	glycine conjugate of C10H14O2 (1)*
380	COMPID_62146	529	24	-0.200785	6.59425e-06	0.0062369	Prevotella	62146	glycine conjugate of C10H14O2 (1)*
381	COMPID_62146	529	1	0.177607	6.97371e-05	0.0270899	Blautia	62146	glycine conjugate of C10H14O2 (1)*
382	COMPID_62146	529	30	0.169792	0.000144968	0.0415014	Eggerthella	62146	glycine conjugate of C10H14O2 (1)*
383	COMPID_62277	571	1	0.247509	2.33007e-08	0.000200342	Blautia	62277	hydroxy-CMPF*
384	COMPID_62277	571	5	0.184069	3.71774e-05	0.0183805	Streptococcus	62277	hydroxy-CMPF*
385	COMPID_62277	571	30	0.170178	0.000139932	0.0413547	Eggerthella	62277	hydroxy-CMPF*
386	COMPID_62277	571	35	-0.179962	5.5589e-05	0.0237967	Pediococcus	62277	hydroxy-CMPF*
387	COMPID_62277	571	87	-0.190821	1.88217e-05	0.0124073	Atopostipes	62277	hydroxy-CMPF*
388	COMPID_62277	571	25	0.181569	4.75421e-05	0.0219113	Asaccharobacter	62277	hydroxy-CMPF*
389	COMPID_62277	571	98	-0.173545	0.000102416	0.0345949	Comamonas	62277	hydroxy-CMPF*
390	COMPID_62277	571	40	-0.215597	1.25608e-06	0.00189752	Psychrobacter	62277	hydroxy-CMPF*
391	COMPID_62277	571	9	0.225805	3.73455e-07	0.000891912	Lachnospiracea_incertae_sedis	62277	hydroxy-CMPF*
392	COMPID_62277	571	18	0.2206	6.98225e-07	0.00126574	Anaerostipes	62277	hydroxy-CMPF*
393	COMPID_62277	571	85	-0.172028	0.000117959	0.0377357	Rubrobacter	62277	hydroxy-CMPF*
394	COMPID_62277	571	50	-0.223134	5.15844e-07	0.00107356	Bacillus	62277	hydroxy-CMPF*
395	COMPID_62277	571	24	-0.234442	1.27869e-07	0.000448646	Prevotella	62277	hydroxy-CMPF*
396	COMPID_62279	582	1	-0.17028	0.000138622	0.0413085	Blautia	62279	indoleacetoylcarnitine*
397	COMPID_62279	582	12	-0.190485	1.94796e-05	0.0125332	Dorea	62279	indoleacetoylcarnitine*
398	COMPID_62309	280	25	-0.19714	9.7374e-06	0.00821021	Asaccharobacter	62309	N-acetyl-isoputreanine
399	COMPID_62526	617	15	0.243021	4.22809e-08	0.000242043	Ruminococcus	62526	lithocholate sulfate (1)
400	COMPID_62526	617	38	0.197578	9.29529e-06	0.00796087	Senegalimassilia	62526	lithocholate sulfate (1)
401	COMPID_62526	617	55	0.222667	5.45601e-07	0.00107898	Gordonibacter	62526	lithocholate sulfate (1)
402	COMPID_62526	617	43	-0.176904	7.45767e-05	0.0283621	Actinomyces	62526	lithocholate sulfate (1)
403	COMPID_62526	617	25	0.212092	1.87991e-06	0.00243422	Asaccharobacter	62526	lithocholate sulfate (1)
404	COMPID_62526	617	19	0.253514	1.03076e-08	0.000124571	Gemmiger	62526	lithocholate sulfate (1)
405	COMPID_62526	617	26	0.225581	3.83759e-07	0.000891912	Coprococcus	62526	lithocholate sulfate (1)
406	COMPID_62528	128	3	-0.229328	2.42414e-07	0.000689159	Bifidobacterium	62528	2-hydroxyfluorene sulfate
407	COMPID_62533	3	79	0.168144	0.000168489	0.0465133	Olsenella	62533	(2,4 or 2,5)-dimethylphenol sulfate
408	COMPID_62559	35	41	-0.170307	0.000138277	0.0413085	Clostridium_IV	62559	1-carboxyethylleucine
409	COMPID_62566	36	41	-0.175274	8.70531e-05	0.0311467	Clostridium_IV	62566	1-carboxyethylphenylalanine
410	COMPID_62797	168	67	0.180423	5.31603e-05	0.0230364	Solobacterium	62797	3-ethylcatechol sulfate (2)
411	COMPID_62797	168	43	0.197773	9.10462e-06	0.00791105	Actinomyces	62797	3-ethylcatechol sulfate (2)
412	COMPID_62805	114	41	-0.16991	0.000143413	0.0414912	Clostridium_IV	62805	2,3-dihydroxy-5-methylthio-4-pentenoate (DMTPA)*
413	COMPID_62816	270	7	-0.181253	4.90337e-05	0.0220854	Clostridium_sensu_stricto	62816	Fibrinopeptide B (1-9)**

## Sheet: Table S9
Table S9. Mediation results of food, gut microbiota and metabolites
To supplement Figure. 4D, this table shows the full results of mediation analyses performing on food, genera of the gut microbiome and metabolites (p < 0.05), the linear regression relationship of the three was calculated.
food_name	genus_name	metabolite_name	ACME_Estimate	ACME_CI_lower	ACME_CI_upper	ACME_p	ADE_Estimate	ADE_CI_lower	ADE_CI_upper	ADE_p	Total_Effect_Estimate	Total_Effect_CI_lower	Total_Effect_CI_upper	Total_Effect_p	Prop_Mediated_Estimate	Prop_Mediated_CI_lower	Prop_Mediated_CI_upper	Prop_Mediated_p	genus_food_beta	genus_food_p	metabolite_genus_beta	metabolite_genus_p	metabolite_food_beta	metabolite_food_p
Fas food	Lactococcus	glutamine	-0.0865292	-0.146377	-0.0329956	0.002	-0.146763	-0.35947	0.0490136	0.19	-0.233292	-0.446026	-0.0262747	0.03	0.353825	0.0779711	1.49659	0.032	0.0197077	1.04916e-09	-2.8328	0.000186216	-0.116469	0.0364021
Soy sauce	Dorea	inosine	11.129	5.77919	17.022	0	9.76098	-1.30083	20.6541	0.084	20.89	10.4236	30.9786	0	0.532466	0.252482	1.1051	0	0.125995	2.55862e-29	1.13151	4.22054e-08	0.220303	5.04858e-05
Soy sauce	Gordonibacter	inosine	2.58135	0.502636	4.92004	0.008	18.2783	7.69398	28.6271	0	20.8596	10.1593	31.1107	0	0.121899	0.0226134	0.317904	0.008	0.000673387	5.654e-05	52.9071	0.000325255	0.220303	5.04858e-05
Pickled vegetables	Paracoccus	guanosine	0.317258	0.0474678	0.747233	0.012	2.58079	0.479551	4.71924	0.014	2.89805	0.842382	5.07167	0.006	0.104665	0.0157586	0.424365	0.018	0.000194124	0.0195871	56.8182	0.00307473	0.0665403	0.0588693
Animal oil	Leuconostoc	glycerophosphorylcholine (GPC)	0.0237229	0.00161651	0.054299	0.03	0.169262	0.0152566	0.315599	0.026	0.192985	0.0400294	0.339035	0.008	0.11834	0.00660716	0.651375	0.038	0.00119784	0.00117998	15.2423	0.0306435	0.156249	0.00680807
Rice	Pediococcus	azelate (C9-DC)	0.434391	0.0192241	1.0128	0.038	3.04897	0.290416	5.81321	0.028	3.48336	0.68859	6.08432	0.008	0.119008	0.00242259	0.622529	0.046	0.00226626	0.000385479	7.53013	0.00169074	0.147876	1.06055e-05
Rice	Lactococcus	1-myristoyl-2-palmitoyl-GPC (14:0/16:0)	0.348909	0.130554	0.594782	0	0.737819	-0.0994497	1.5589	0.084	1.08673	0.219358	1.91327	0.018	0.316961	0.0996489	1.12475	0.018	0.0088538	0.0115873	2.76835	4.56657e-07	0.152595	0.000370404
Sugar	Mogibacterium	indoleacetate	0.48527	0.177383	0.89004	0	1.89905	0.50815	3.30325	0.008	2.38432	0.99112	3.81413	0	0.201558	0.0681206	0.515976	0	0.00573042	0.000835065	7.0436	7.44623e-06	0.164184	0.0062237
Egg	Lachnospiracea_incertae_sedis	threonate	0.0300979	0.00134527	0.0736603	0.04	0.314164	0.0942337	0.539536	0.006	0.344262	0.123321	0.570977	0.002	0.0805929	0.00299646	0.317296	0.042	0.027835	0.00850872	0.515863	0.00118087	0.102667	0.00595175
Fruit	Blautia	threonate	0.0339823	0.00110649	0.0808874	0.04	0.307518	0.0475147	0.554799	0.018	0.3415	0.080207	0.587737	0.008	0.0946812	0.00233715	0.415658	0.044	0.0845843	0.00262446	0.192496	0.00491981	0.105251	0.0140691
Fruit	Lachnospiracea_incertae_sedis	threonate	0.0483091	0.00683648	0.102077	0.022	0.295926	0.029557	0.542443	0.032	0.344236	0.0756233	0.589073	0.016	0.135561	0.0107552	0.534063	0.038	0.0455673	0.000164487	0.515863	0.00118087	0.105251	0.0140691
Animal oil	Leuconostoc	1-palmitoyl-GPC (16:0)	0.0449108	0.0119504	0.0874136	0.004	0.197002	0.0274166	0.359476	0.02	0.241913	0.0765159	0.405809	0.002	0.181666	0.0485687	0.636627	0.006	0.00119784	0.00117998	16.0532	0.000554965	0.109413	0.00421855
Beverage	Bacillus	4-ethylphenylsulfate	1.47918	0.445767	2.7251	0	6.04186	1.56434	10.5708	0.006	7.52104	2.97755	11.9851	0.002	0.194121	0.0647017	0.559212	0.002	0.00314916	0.000663938	8.38983	3.67098e-08	0.109989	0.000598388
Alcohol	Clostridium_XVIII	2-hydroxy-3-methylvalerate	0.124736	0.00234047	0.304328	0.048	1.45619	0.441377	2.4655	0.006	1.58092	0.57637	2.61215	0.004	0.0731848	0.00170927	0.250603	0.048	-0.0310126	0.0377445	-0.337643	0.00379733	0.109903	0.0044711
Vegetable oil	Blautia	2-hydroxy-3-methylvalerate	-0.192629	-0.356639	-0.063766	0	-0.448198	-1.02219	0.134399	0.146	-0.640827	-1.20087	-0.0506225	0.022	0.289044	0.0677124	1.68883	0.022	0.10096	3.7458e-05	-0.179916	1.15687e-05	-0.0578023	0.0111643
Vegetable oil	Blautia	alpha-hydroxyisovalerate	-0.182423	-0.332099	-0.0678198	0.002	-0.404374	-0.986769	0.144571	0.162	-0.586796	-1.14796	-0.0269684	0.04	0.298462	0.0666143	1.60949	0.042	0.10096	3.7458e-05	-0.189482	6.2938e-06	-0.0624857	0.00716874
Alcohol	Clostridium_XVIII	alpha-hydroxyisovalerate	0.127179	0.00607505	0.303955	0.03	1.47479	0.554462	2.45375	0.002	1.60197	0.711726	2.601	0	0.0727718	0.00352417	0.2687	0.03	-0.0310126	0.0377445	-0.353806	0.00303022	0.109591	0.00548483
Milk	Mitsuokella	fructose	0.132147	0.0514922	0.231818	0	0.369361	0.0287717	0.714118	0.028	0.501508	0.158873	0.852096	0.008	0.264708	0.0992595	0.759312	0.008	6.76847e-05	0.000304748	329.685	9.05039e-08	0.0796175	0.00239099
Other livestock meat	Ruminococcus	2-hydroxybutyrate/2-hydroxyisobutyrate	0.0595266	0.00654303	0.136613	0.024	0.479839	0.0432743	0.933652	0.032	0.539365	0.0979974	0.980912	0.016	0.10063	0.00584852	0.473015	0.04	-0.0268724	0.0068896	-0.643816	0.0101249	0.139517	0.0118332
Rice	Gemmiger	2-hydroxybutyrate/2-hydroxyisobutyrate	-0.0489278	-0.116128	-0.00244064	0.036	-0.416696	-0.79409	-0.0674395	0.024	-0.465624	-0.831286	-0.126365	0.01	0.0977221	0.00220102	0.416656	0.046	0.039554	3.22532e-05	-0.459113	0.0299937	-0.0912208	0.0431148
Vegetable oil	Blautia	1-palmitoyl-2-palmitoleoyl-GPC (16:0/16:1)*	-0.153439	-0.274042	-0.0536093	0	-0.338483	-0.769418	0.120988	0.128	-0.491922	-0.913473	-0.0172819	0.036	0.307133	0.0755286	1.47006	0.036	0.10096	3.7458e-05	-0.308796	2.5793e-07	-0.0875638	0.00752977
Rice	Lactococcus	1-palmitoyl-2-palmitoleoyl-GPC (16:0/16:1)*	0.126451	0.0255377	0.252466	0.002	0.746501	0.180374	1.34836	0.006	0.872952	0.313051	1.48913	0.002	0.141792	0.0308362	0.513684	0.004	0.0088538	0.0115873	1.4892	0.00758795	0.180652	2.98688e-05
Vegetable oil	Gordonibacter	1-palmitoyl-2-palmitoleoyl-GPC (16:0/16:1)*	-0.0797403	-0.172684	-0.0117533	0.018	-0.411897	-0.835151	-0.00273132	0.05	-0.491638	-0.905997	-0.0842569	0.018	0.155375	0.00860541	0.731227	0.036	0.000138553	0.0378764	-69.4486	0.00206026	-0.0875638	0.00752977
Poultry	Veillonella	1-(1-enyl-palmitoyl)-2-arachidonoyl-GPE (P-16:0/20:4)*	0.0555839	0.00730046	0.121741	0.014	0.540341	0.245643	0.869047	0	0.595925	0.298713	0.920397	0	0.0886408	0.0106129	0.25095	0.014	0.000979693	0.00393425	19.2792	0.00629714	0.208604	7.47915e-05
Vegetable oil	Prevotella	3beta-hydroxy-5-cholestenoate	-0.0288094	-0.0711693	-0.00134338	0.034	-0.379305	-0.618698	-0.156133	0.002	-0.408114	-0.652098	-0.184708	0.002	0.0666211	0.00287849	0.217972	0.036	-0.0139378	0.0280811	0.763917	0.00330324	-0.136794	0.000188724
Vegetable oil	Anaerostipes	isoursodeoxycholate	0.181817	0.00847293	0.430751	0.034	1.70892	0.385726	2.99971	0.014	1.89073	0.608906	3.14641	0.006	0.0913582	0.0034429	0.335982	0.04	0.00756342	0.0107421	1.78906	0.000765086	0.0923073	0.00841108
Vegetable oil	Blautia	isoursodeoxycholate	0.280089	0.0459752	0.573935	0.014	1.66382	0.199617	3.01259	0.022	1.94391	0.568363	3.24818	0.004	0.141769	0.0226452	0.510668	0.018	0.10096	3.7458e-05	0.201296	0.00162363	0.0923073	0.00841108
Fruit	Lachnospiracea_incertae_sedis	heneicosapentaenoate (21:5n3)	0.211845	0.0215118	0.491422	0.034	2.54001	1.19236	3.89243	0	2.75185	1.4451	4.05549	0	0.072436	0.00686882	0.217236	0.034	0.0455673	0.000164487	0.280039	0.000389653	0.0823575	8.5763e-05
Fruit	Blautia	hydroxy-CMPF*	0.0843317	0.00228917	0.206543	0.038	0.895469	0.245921	1.59597	0.012	0.979801	0.30464	1.63578	0.006	0.0782536	0.000625314	0.304525	0.044	0.0845843	0.00262446	0.286579	2.05385e-05	0.127148	0.00199832
Fruit	Lachnospiracea_incertae_sedis	hydroxy-CMPF*	0.107258	0.0101888	0.245795	0.024	0.907673	0.184182	1.54039	0.018	1.01493	0.306858	1.64762	0.01	0.101351	0.00762553	0.377449	0.034	0.0455673	0.000164487	0.701935	7.18601e-06	0.127148	0.00199832
Aquatic	Anaerotruncus	hydroxy-CMPF*	0.181155	0.0453694	0.368545	0.012	1.51835	0.799793	2.24223	0	1.69951	0.977949	2.42955	0	0.102195	0.0257842	0.235502	0.012	4.4707e-05	0.0059962	569.365	1.49939e-06	0.257813	3.55485e-10
Vegetable oil	Lachnospiracea_incertae_sedis	hydroxy-CMPF*	0.109632	0.00934758	0.23681	0.034	0.766961	0.160342	1.45911	0.012	0.876593	0.274405	1.55018	0.006	0.119905	0.00797625	0.44432	0.04	0.0401909	0.000144471	0.701935	7.18601e-06	0.121721	0.000709258
Vegetables	Anaerotruncus	hydroxy-CMPF*	0.133259	0.0153163	0.282479	0.03	1.14972	0.521744	1.75504	0	1.28298	0.655802	1.88852	0	0.0990564	0.0157296	0.263086	0.03	3.67356e-05	0.015778	569.365	1.49939e-06	0.220626	2.51018e-08

[truncated: 4 more sheets: Table S10, Table S11, Table S12, Table S13]
